# Supplementary material for: Arthrospira promotes plant growth and soil properties under high salinity environments
Source: Front Plant Sci. 2023 Dec 5;14:1293958. doi: 10.3389/fpls.2023.1293958 (PMC10728656; doi:10.3389/fpls.2023.1293958)
Supplement: Supplementary file 1 [file DataSheet_1.zip › Supplementary Table S1.xlsx]

## Sheet: Sheet1
Supplementary Table S1. Primers used for qRT-PCR in this study.
Gene ID	Forward primer	Reverse primer
AT4G25080	CAGGATAACGATAACAACA	GTGGAGTTACATTGAATCTA
AT2G47450	TATGTCTGATGCCACTTG	TTCATTCATTGGTTGTTGTT
AT1G35910	AGTGCTACATATTCTCTACAA	CTATCTTCCTCTTAGTGACAT
AT4G03280	TATTCCAGCAGACAGAGT	GTAGCCAGTAGGTAGAGAA
AT4G04640	GTGGATTATGTGGTGGATTC	ACGCTAATGACTGTGTATTC
AT1G04240	TCTCATCTTCATCATCAG	TTGCTTCACATACATTATC
AT4G40010	AACACCATTCAGAGGATA	AAGATACGAGACAAGAGAT
AT4G23240	CTACGAGGATGGTTGTTC	GTCTTCTTATTGGTCATTCTC
AT4G34230	ATCAACAATCCATTACAG	TAACATAATCCATCTTCAC
AT5G63580	TAACTCTCACCTTCTTCTT	TCCAATCTGATAATACTCCTA
UBQ9	AGGTTGAGAGGTGGTATG	CATTATCGGTTGTGTCAGA
