# Supplementary material for: Arthrospira promotes plant growth and soil properties under high salinity environments
Source: Front Plant Sci. 2023 Dec 5;14:1293958. doi: 10.3389/fpls.2023.1293958 (PMC10728656; doi:10.3389/fpls.2023.1293958)
Supplement: Supplementary file 1 [file DataSheet_1.zip › Supplementary Table S2.xlsx]

## Sheet: Sheet1
Supplementary Table S2. The whole cell conmponents of Arthrospira.
	Element	Content
General Nutrients (%)	Protein	54.8
	Carbohydrate	25.63
	Lipid	7
	Dietary fiber	13.6
	Glucosylglycerol	0.43
	Trehalose	0.38
Trace elements (mg/kg)	Iron	1056
	Calcium	31380
	Zinc	20.93
	Selenium	0.09
Pigment (%)	Chlorophyll	0.532
	Carotenoids	0.199
	Phycocyanin	3.84
Vitamins (mg/kg)	β-carotene	10100
	Vitamin B2	5.38
	Vitamin B12	7702
	Vitamin C	455.48
	Vitamin B5	6130
	Inositol	0
Others (%)	polysaccharide	4.24
	γ-linolenic acid	1.01
	docosahexaenoic acid	0.02
