# Supplementary material for: Arthrospira promotes plant growth and soil properties under high salinity environments
Source: Front Plant Sci. 2023 Dec 5;14:1293958. doi: 10.3389/fpls.2023.1293958 (PMC10728656; doi:10.3389/fpls.2023.1293958)
Supplement: Supplementary file 1 [file DataSheet_1.zip › Supplementary Table S3.xlsx]

## Sheet: sheet1
Supplementary Table S3. Concentration of GG and Tre in AP.
	0	1.2	6	12	24
GG	0	0.48	2.36	4.72	9.44
Tre	0	0.36	1.76	3.52	7.06
