# Supplementary material for: Arthrospira promotes plant growth and soil properties under high salinity environments
Source: Front Plant Sci. 2023 Dec 5;14:1293958. doi: 10.3389/fpls.2023.1293958 (PMC10728656; doi:10.3389/fpls.2023.1293958)
Supplement: Supplementary file 1 [file DataSheet_1.zip › Supplementary Table S4.xlsx]

## Sheet: Sheet1
Supplementary Table S4. Basic information about the RNA-seq data used in this study.
Treatment	Sample	Raw reads (M)	Clean reads (M)	Raw Bases (Gb)	Clean Bases (Gb)	Valid Bases (%)	Q30 (%)	GC content (%)	Total Mapped	Multiple mapped	Uniquely mapped
			Total clean reads						Total mapped	Multiple mapped	Uniquely mapped
Control	CK_1	50.74	49.6	7.61	7.06	92.79	91.93	46.92	48973168 (98.74%)	1177423 (2.37%)	47795745 (96.37%)
	CK_2	51.32	49.99	7.7	7.18	93.31	90.99	46.64	49326084 (98.67%)	1165224 (2.33%)	48160860 (96.34%)
	CK_3	50.99	49.78	7.65	7.18	93.81	91.55	46.73	49094939 (98.63%)	1255296 (2.52%)	47839643 (96.11%)
150 mM NaCl	S_1	48.02	46.86	7.2	6.65	92.34	91.48	46.14	46142007 (98.47%)	1095861 (2.34%)	45046146 (96.13%)
	S_2	48.14	47.05	7.22	6.74	93.39	91.866	45.86	46359032 (98.52%)	1060275 (2.25%)	45298757 (96.27%)
	S_3	49.16	48.24	7.37	6.92	93.84	92.82	46.16	47697898 (98.88%)	1142116 (2.37%)	46555782 (96.51%)
150 mM NaCl + AP	S_005_1	50.33	49.09	7.55	6.99	92.63	91.73	46.63	48396100 (98.59%)	1117183 (2.28%)	47278917 (96.31%)
	S_005_2	50.92	49.91	7.64	7.09	92.84	92.78	46.66	49229450 (98.64%)	1159331 (2.32%)	48070119 (96.32%)
	S_005_3	47.24	46.12	7.09	6.56	92.57	91.97	46.62	45461129 (98.57%)	1313243 (2.85%)	44147886 (95.73%)
Note: Q30 (%) refer to the percentage of bases with sequencing quality above 99.9% to the total bases.
