# Supplementary material for: Arthrospira promotes plant growth and soil properties under high salinity environments
Source: Front Plant Sci. 2023 Dec 5;14:1293958. doi: 10.3389/fpls.2023.1293958 (PMC10728656; doi:10.3389/fpls.2023.1293958)
Supplement: Supplementary file 1 [file DataSheet_1.zip › Supplementary Table S5.xlsx]

## Sheet: sheet1
Supplementary Table S5. Shared DEGs in S_AP-S and CK-S.
gene_id	gene_symbol	description	GO_id	GO_term	pathway	pathway_description	Regulation
AT1G01060	LHY	Homeodomain-like superfamily protein	GO:0003700,GO:0005634,GO:0006355,GO:0007623,GO:0009409,GO:0009651,GO:0009723,GO:0009733,GO:0009737,GO:0009739,GO:0009751,GO:0009753,GO:0042752,GO:0042754,GO:0043433,GO:0044212,GO:0046686,GO:0048574	DNA-binding transcription factor activity|nucleus|regulation of transcription, DNA-templated|circadian rhythm|response to cold|response to salt stress|response to ethylene|response to auxin|response to abscisic acid|response to gibberellin|response to salicylic acid|response to jasmonic acid|regulation of circadian rhythm|negative regulation of circadian rhythm|negative regulation of DNA-binding …	path:ath04712	Circadian rhythm - plant	Down
AT1G01110	IQD18	IQ-domain 18					Up
AT1G01140	CIPK9	CBL-interacting protein kinase 9	GO:0004674,GO:0005524,GO:0005634,GO:0005737,GO:0007165,GO:0009409,GO:0009611,GO:0009651,GO:0010555,GO:0043266,GO:0051365,GO:0055075	protein serine/threonine kinase activity|ATP binding|nucleus|cytoplasm|signal transduction|response to cold|response to wounding|response to salt stress|response to mannitol|regulation of potassium ion transport|cellular response to potassium ion starvation|potassium ion homeostasis			Up
AT1G01250	F6F3.6	Integrase-type DNA-binding superfamily protein	GO:0003677,GO:0003700,GO:0005634,GO:0009873	DNA binding|DNA-binding transcription factor activity|nucleus|ethylene-activated signaling pathway			Down
AT1G01360	RCAR1	regulatory component of ABA receptor 1	GO:0004864,GO:0005634,GO:0005737,GO:0005886,GO:0009738,GO:0010427,GO:0038023,GO:0042803,GO:0080163	protein phosphatase inhibitor activity|nucleus|cytoplasm|plasma membrane|abscisic acid-activated signaling pathway|abscisic acid binding|signaling receptor activity|protein homodimerization activity|regulation of protein serine/threonine phosphatase activity	path:ath04016,path:ath04075	MAPK signaling pathway - plant|Plant hormone signal transduction	Down
AT1G01380	ETC1	Homeodomain-like superfamily protein	GO:0003700,GO:0005634,GO:0030154,GO:0043565,GO:0044212,GO:0080147,GO:1900033	DNA-binding transcription factor activity|nucleus|cell differentiation|sequence-specific DNA binding|transcription regulatory region DNA binding|root hair cell development|negative regulation of trichome patterning			Up
AT1G01390	F6F3.19	UDP-Glycosyltransferase superfamily protein	GO:0005783,GO:0008194,GO:0043231,GO:0080043,GO:0080044	endoplasmic reticulum|UDP-glycosyltransferase activity|intracellular membrane-bounded organelle|quercetin 3-O-glucosyltransferase activity|quercetin 7-O-glucosyltransferase activity			Up
AT1G01600	CYP86A4	cytochrome P450, family 86, subfamily A, polypeptide 4	GO:0005506,GO:0006631,GO:0016021,GO:0018685,GO:0020037,GO:0070330	iron ion binding|fatty acid metabolic process|integral component of membrane|alkane 1-monooxygenase activity|heme binding|aromatase activity	path:ath00073	Cutin, suberine and wax biosynthesis	Up
AT1G01790	KEA1	K+ efflux antiporter 1	GO:0009507,GO:0009658,GO:0009941,GO:0010109,GO:0015386,GO:0016020,GO:0016021,GO:0031969	chloroplast|chloroplast organization|chloroplast envelope|regulation of photosynthesis|potassium:proton antiporter activity|membrane|integral component of membrane|chloroplast membrane			Up
AT1G01810	T1N6.23	hypothetical protein					Down
AT1G02220	NAC003	NAC domain containing protein 3	GO:0003700,GO:0005634,GO:0044212	DNA-binding transcription factor activity|nucleus|transcription regulatory region DNA binding			Down
AT1G02340	HFR1	basic helix-loop-helix (bHLH) DNA-binding superfamily protein	GO:0003677,GO:0003700,GO:0003712,GO:0005634,GO:0005829,GO:0009585,GO:0009642,GO:0009738,GO:0009785,GO:0010218,GO:0046983	DNA binding|DNA-binding transcription factor activity|transcription coregulator activity|nucleus|cytosol|red, far-red light phototransduction|response to light intensity|abscisic acid-activated signaling pathway|blue light signaling pathway|response to far red light|protein dimerization activity			Up
AT1G02350	T6A9.34	protoporphyrinogen oxidase-like protein					Up
AT1G02380	T6A9.7	transmembrane protein					Up
AT1G02470	T6A9.26	Polyketide cyclase/dehydrase and lipid transport superfamily protein					Down
AT1G02620	T14P4.21	Ras-related small GTP-binding family protein	GO:0003400,GO:0003924,GO:0005525,GO:0005783,GO:0005794,GO:0005886,GO:0006886,GO:0006888,GO:0016050,GO:0030127,GO:0061024,GO:0070863,GO:0070971	regulation of COPII vesicle coating|GTPase activity|GTP binding|endoplasmic reticulum|Golgi apparatus|plasma membrane|intracellular protein transport|ER to Golgi vesicle-mediated transport|vesicle organization|COPII vesicle coat|membrane organization|positive regulation of protein exit from endoplasmic reticulum|endoplasmic reticulum exit site	path:ath04141	Protein processing in endoplasmic reticulum	Up
AT1G02770	T14P4.24	hypothetical protein					Down
AT1G02800	CEL2	cellulase 2	GO:0005576,GO:0007389,GO:0008810,GO:0009624,GO:0030245,GO:0071555	extracellular region|pattern specification process|cellulase activity|response to nematode|cellulose catabolic process|cell wall organization			Up
AT1G02810	F22D16.20	Plant invertase/pectin methylesterase inhibitor superfamily	GO:0005576,GO:0005618,GO:0030599,GO:0042545,GO:0045330,GO:0045490,GO:0046910	extracellular region|cell wall|pectinesterase activity|cell wall modification|aspartyl esterase activity|pectin catabolic process|pectinesterase inhibitor activity	path:ath00040	Pentose and glucuronate interconversions	Up
AT1G02920	GSTF7	glutathione S-transferase 7	GO:0004364,GO:0005507,GO:0005634,GO:0005737,GO:0005773,GO:0005829,GO:0006749,GO:0009407,GO:0009651,GO:0009817,GO:0042742,GO:0043295,GO:0046686,GO:0050897	glutathione transferase activity|copper ion binding|nucleus|cytoplasm|vacuole|cytosol|glutathione metabolic process|toxin catabolic process|response to salt stress|defense response to fungus, incompatible interaction|defense response to bacterium|glutathione binding|response to cadmium ion|cobalt ion binding	path:ath00480	Glutathione metabolism	Down
AT1G02930	GSTF6	glutathione S-transferase 6	GO:0004364,GO:0005507,GO:0005618,GO:0005737,GO:0005739,GO:0005773,GO:0005829,GO:0006749,GO:0006979,GO:0009407,GO:0009414,GO:0009506,GO:0009651,GO:0042742,GO:0043295,GO:0046686,GO:0050897,GO:2001147,GO:2001227	glutathione transferase activity|copper ion binding|cell wall|cytoplasm|mitochondrion|vacuole|cytosol|glutathione metabolic process|response to oxidative stress|toxin catabolic process|response to water deprivation|plasmodesma|response to salt stress|defense response to bacterium|glutathione binding|response to cadmium ion|cobalt ion binding|camalexin binding|quercitrin binding	path:ath00480	Glutathione metabolism	Down
AT1G02940	GSTF5	glutathione S-transferase (class phi) 5	GO:0004364,GO:0005737,GO:0005739,GO:0005829,GO:0006749,GO:0009407	glutathione transferase activity|cytoplasm|mitochondrion|cytosol|glutathione metabolic process|toxin catabolic process	path:ath00480	Glutathione metabolism	Down
AT1G03130	PSAD-2	photosystem I subunit D-2	GO:0009507,GO:0009534,GO:0009535,GO:0009538,GO:0009579,GO:0009941,GO:0015979,GO:0016020,GO:0019904	chloroplast|chloroplast thylakoid|chloroplast thylakoid membrane|photosystem I reaction center|thylakoid|chloroplast envelope|photosynthesis|membrane|protein domain specific binding	path:ath00195	Photosynthesis	Up
AT1G03495	F21B7.12	HXXXD-type acyl-transferase family protein	GO:0016747	transferase activity, transferring acyl groups other than amino-acyl groups			Down
AT1G03600	PSB27	photosystem II family protein	GO:0009507,GO:0009534,GO:0009535,GO:0009543,GO:0009579,GO:0010206,GO:0010207,GO:0071484	chloroplast|chloroplast thylakoid|chloroplast thylakoid membrane|chloroplast thylakoid lumen|thylakoid|photosystem II repair|photosystem II assembly|cellular response to light intensity	path:ath00195	Photosynthesis	Up
AT1G03610	F21B7.22	plant/protein (DUF789)					Up
AT1G03770	RING1B	RING 1B	GO:0001709,GO:0006325,GO:0010076,GO:0010077,GO:0010492,GO:0016567,GO:0016740,GO:0035102,GO:0045892,GO:0046872	cell fate determination|chromatin organization|maintenance of floral meristem identity|maintenance of inflorescence meristem identity|maintenance of shoot apical meristem identity|protein ubiquitination|transferase activity|PRC1 complex|negative regulation of transcription, DNA-templated|metal ion binding			Down
AT1G03790	SOM	Zinc finger C-x8-C-x5-C-x3-H type family protein	GO:0003677,GO:0003700,GO:0003727,GO:0005634,GO:0006355,GO:0010187,GO:0046872	DNA binding|DNA-binding transcription factor activity|single-stranded RNA binding|nucleus|regulation of transcription, DNA-templated|negative regulation of seed germination|metal ion binding			Down
AT1G03940	F21M11.13	HXXXD-type acyl-transferase family protein	GO:0016747	transferase activity, transferring acyl groups other than amino-acyl groups			Down
AT1G04110	SDD1	Subtilase family protein	GO:0004252,GO:0009897,GO:0010103,GO:0042127,GO:0048046	serine-type endopeptidase activity|external side of plasma membrane|stomatal complex morphogenesis|regulation of cell proliferation|apoplast			Up
AT1G04180	YUC9	YUCCA 9	GO:0004499,GO:0009851,GO:0050660,GO:0050661,GO:0103075	N,N-dimethylaniline monooxygenase activity|auxin biosynthetic process|flavin adenine dinucleotide binding|NADP binding|indole-3-pyruvate monooxygenase activity	path:ath00380	Tryptophan metabolism	Up
AT1G04240	SHY2	AUX/IAA transcriptional regulator family protein	GO:0003700,GO:0005634,GO:0009733,GO:0009734,GO:0044212	DNA-binding transcription factor activity|nucleus|response to auxin|auxin-activated signaling pathway|transcription regulatory region DNA binding	path:ath04075	Plant hormone signal transduction	Up
AT1G04490	F19P19.4	hypothetical protein (DUF3527)					Down
AT1G04580	AO4	aldehyde oxidase 4	GO:0005506,GO:0005829,GO:0009055,GO:0009688,GO:0009851,GO:0018479,GO:0018488,GO:0019760,GO:0050302,GO:0051537,GO:0071949	iron ion binding|cytosol|electron transfer activity|abscisic acid biosynthetic process|auxin biosynthetic process|benzaldehyde dehydrogenase (NAD+) activity|aryl-aldehyde oxidase activity|glucosinolate metabolic process|indole-3-acetaldehyde oxidase activity|2 iron, 2 sulfur cluster binding|FAD binding	path:ath00380	Tryptophan metabolism	Down
AT1G04610	YUC3	YUCCA 3	GO:0004499,GO:0009851,GO:0050660,GO:0050661,GO:0103075	N,N-dimethylaniline monooxygenase activity|auxin biosynthetic process|flavin adenine dinucleotide binding|NADP binding|indole-3-pyruvate monooxygenase activity	path:ath00380	Tryptophan metabolism	Up
AT1G05000	PFA-DSP1	Phosphotyrosine protein phosphatases superfamily protein	GO:0004725,GO:0005737,GO:0016791	protein tyrosine phosphatase activity|cytoplasm|phosphatase activity			Down
AT1G05190	emb2394	Ribosomal protein L6 family	GO:0003735,GO:0005840,GO:0006412,GO:0009507,GO:0009570,GO:0009735,GO:0009793,GO:0009941,GO:0016020,GO:0019843	structural constituent of ribosome|ribosome|translation|chloroplast|chloroplast stroma|response to cytokinin|embryo development ending in seed dormancy|chloroplast envelope|membrane|rRNA binding	path:ath03010	Ribosome	Up
AT1G05210	YUP8H12.18	Transmembrane protein 97, Putative					Up
AT1G05300	ZIP5	zinc transporter 5 precursor	GO:0005385,GO:0005886,GO:0016021,GO:0071577	zinc ion transmembrane transporter activity|plasma membrane|integral component of membrane|zinc ion transmembrane transport			Down
AT1G05310	YUP8H12.7	Pectin lyase-like superfamily protein	GO:0005576,GO:0005618,GO:0030599,GO:0042545,GO:0045330,GO:0045490	extracellular region|cell wall|pectinesterase activity|cell wall modification|aspartyl esterase activity|pectin catabolic process			Up
AT1G05340	YUP8H12.4	cysteine-rich TM module stress tolerance protein					Down
AT1G05540	T25N20.19	hypothetical protein (DUF295)					Up
AT1G05650	F3F20.10	Pectin lyase-like superfamily protein	GO:0004650,GO:0005576,GO:0005618,GO:0005975,GO:0009835,GO:0071555	polygalacturonase activity|extracellular region|cell wall|carbohydrate metabolic process|fruit ripening|cell wall organization	path:ath00040	Pentose and glucuronate interconversions	Down
AT1G05700	F3F20.15	Leucine-rich repeat transmembrane protein kinase protein					Up
AT1G05710	F3F20.16	basic helix-loop-helix (bHLH) DNA-binding superfamily protein	GO:0001228,GO:0003677,GO:0003700,GO:0005634,GO:0046983	DNA-binding transcription activator activity, RNA polymerase II-specific|DNA binding|DNA-binding transcription factor activity|nucleus|protein dimerization activity			Down
AT1G05800	DGL	alpha/beta-Hydrolases superfamily protein	GO:0004620,GO:0005811,GO:0008970,GO:0009507,GO:0009611,GO:0009695,GO:0016042,GO:0030308,GO:0047714,GO:0050832,GO:0052739,GO:0052740,GO:0102549	phospholipase activity|lipid droplet|phospholipase A1 activity|chloroplast|response to wounding|jasmonic acid biosynthetic process|lipid catabolic process|negative regulation of cell growth|galactolipase activity|defense response to fungus|phosphatidylserine 1-acylhydrolase activity|1-acyl-2-lysophosphatidylserine acylhydrolase activity|1-18:1-2-16:0-monogalactosyldiacylglycerol lipase activity			Down
AT1G05805	ABA-responsive kinase substrate 2	basic helix-loop-helix (bHLH) DNA-binding superfamily protein	GO:0001228,GO:0003700,GO:0005634,GO:0005829,GO:0006355,GO:0010119,GO:0044212,GO:0046983	DNA-binding transcription activator activity, RNA polymerase II-specific|DNA-binding transcription factor activity|nucleus|cytosol|regulation of transcription, DNA-templated|regulation of stomatal movement|transcription regulatory region DNA binding|protein dimerization activity			Down
AT1G05990	RHS1	EF hand calcium-binding protein family	GO:0005509	calcium ion binding	path:ath04626	Plant-pathogen interaction	Up
AT1G06090	T21E18.14	Fatty acid desaturase family protein	GO:0005789,GO:0006636,GO:0009979,GO:0016021,GO:0016717	endoplasmic reticulum membrane|unsaturated fatty acid biosynthetic process|16:0 monogalactosyldiacylglycerol desaturase activity|integral component of membrane|oxidoreductase activity, acting on paired donors, with oxidation of a pair of donors resulting in the reduction of molecular oxygen to two molecules of water			Up
AT1G06170	F9P14.3	basic helix-loop-helix (bHLH) DNA-binding superfamily protein	GO:0003677,GO:0003700,GO:0005634,GO:0006355,GO:0009555,GO:0046983,GO:0048658,GO:0052543	DNA binding|DNA-binding transcription factor activity|nucleus|regulation of transcription, DNA-templated|pollen development|protein dimerization activity|anther wall tapetum development|callose deposition in cell wall			Up
AT1G06180	MYB13	myb domain protein 13	GO:0003700,GO:0005634,GO:0007275,GO:0009651,GO:0009739,GO:0009751,GO:0009753,GO:0009909,GO:0030154,GO:0043565,GO:0044212	DNA-binding transcription factor activity|nucleus|multicellular organism development|response to salt stress|response to gibberellin|response to salicylic acid|response to jasmonic acid|regulation of flower development|cell differentiation|sequence-specific DNA binding|transcription regulatory region DNA binding			Down
AT1G06310	ACX6	acyl-CoA oxidase 6	GO:0003997,GO:0005504,GO:0005777,GO:0033540,GO:0050660,GO:0055088,GO:0071949	acyl-CoA oxidase activity|fatty acid binding|peroxisome|fatty acid beta-oxidation using acyl-CoA oxidase|flavin adenine dinucleotide binding|lipid homeostasis|FAD binding	path:ath00071,path:ath00592,path:ath01040,path:ath04146	Fatty acid degradation|alpha-Linolenic acid metabolism|Biosynthesis of unsaturated fatty acids|Peroxisome	Up
AT1G06475	AT1G06475	transmembrane protein					Down
AT1G06680	PSBP-1	photosystem II subunit P-1	GO:0005509,GO:0008266,GO:0009507,GO:0009534,GO:0009535,GO:0009543,GO:0009570,GO:0009579,GO:0009654,GO:0009941,GO:0019684,GO:0019898,GO:0019904,GO:0031977,GO:0042742,GO:0048046	calcium ion binding|poly(U) RNA binding|chloroplast|chloroplast thylakoid|chloroplast thylakoid membrane|chloroplast thylakoid lumen|chloroplast stroma|thylakoid|photosystem II oxygen evolving complex|chloroplast envelope|photosynthesis, light reaction|extrinsic component of membrane|protein domain specific binding|thylakoid lumen|defense response to bacterium|apoplast	path:ath00195	Photosynthesis	Up
AT1G07180	NDA1	alternative NAD(P)H dehydrogenase 1	GO:0003954,GO:0003959,GO:0005739,GO:0005759,GO:0005777,GO:0031304,GO:0055114,GO:0071482	NADH dehydrogenase activity|NADPH dehydrogenase activity|mitochondrion|mitochondrial matrix|peroxisome|intrinsic component of mitochondrial inner membrane|oxidation-reduction process|cellular response to light stimulus			Up
AT1G07320	RPL4	ribosomal protein L4	GO:0000311,GO:0003735,GO:0005634,GO:0006412,GO:0008266,GO:0009507,GO:0009535,GO:0009570,GO:0009579,GO:0016020,GO:0019843,GO:0022626	plastid large ribosomal subunit|structural constituent of ribosome|nucleus|translation|poly(U) RNA binding|chloroplast|chloroplast thylakoid membrane|chloroplast stroma|thylakoid|membrane|rRNA binding|cytosolic ribosome	path:ath03010	Ribosome	Up
AT1G07390	RLP1	receptor like protein 1	GO:0005886,GO:0016021,GO:0042742,GO:0045087	plasma membrane|integral component of membrane|defense response to bacterium|innate immune response			Down
AT1G07430	HAI2	highly ABA-induced PP2C protein 2	GO:0004722,GO:0005267,GO:0005886,GO:0009788,GO:0009939,GO:0010030,GO:0046872,GO:0048838,GO:1902039	protein serine/threonine phosphatase activity|potassium channel activity|plasma membrane|negative regulation of abscisic acid-activated signaling pathway|positive regulation of gibberellic acid mediated signaling pathway|positive regulation of seed germination|metal ion binding|release of seed from dormancy|negative regulation of seed dormancy process	path:ath04016,path:ath04075	MAPK signaling pathway - plant|Plant hormone signal transduction	Up
AT1G07450	F22G5.20	NAD(P)-binding Rossmann-fold superfamily protein	GO:0016491	oxidoreductase activity	path:ath00960	Tropane, piperidine and pyridine alkaloid biosynthesis	Up
AT1G07490	RTFL3	ROTUNDIFOLIA like 3					Up
AT1G07500	F22G5.11	hypothetical protein	GO:0004860,GO:0005634,GO:0006974,GO:0007049,GO:0045786,GO:0045839	protein kinase inhibitor activity|nucleus|cellular response to DNA damage stimulus|cell cycle|negative regulation of cell cycle|negative regulation of mitotic nuclear division			Down
AT1G07550	F22G5.7	Leucine-rich repeat protein kinase family protein					Up
AT1G07560	F22G5.6	Leucine-rich repeat protein kinase family protein					Up
AT1G07750	F24B9.13	RmlC-like cupins superfamily protein	GO:0000326,GO:0045735	protein storage vacuole|nutrient reservoir activity			Down
AT1G07900	LBD1	LOB domain-containing protein 1	GO:0005739	mitochondrion			Down
AT1G08080	ACA7	alpha carbonic anhydrase 7	GO:0004089,GO:0008270,GO:0009570	carbonate dehydratase activity|zinc ion binding|chloroplast stroma	path:ath00910	Nitrogen metabolism	Down
AT1G08165	AT1G08165	hypothetical protein					Down
AT1G08230	AT1G08230	Transmembrane amino acid transporter family protein	GO:0003333,GO:0005886,GO:0015171,GO:0015185,GO:0015812,GO:0016021	amino acid transmembrane transport|plasma membrane|amino acid transmembrane transporter activity|gamma-aminobutyric acid transmembrane transporter activity|gamma-aminobutyric acid transport|integral component of membrane			Down
AT1G08290	WIP3	WIP domain protein 3	GO:0003676,GO:0003700,GO:0005634,GO:0006355,GO:0010468,GO:0046872	nucleic acid binding|DNA-binding transcription factor activity|nucleus|regulation of transcription, DNA-templated|regulation of gene expression|metal ion binding			Down
AT1G08310	T23G18.18	alpha/beta-Hydrolases superfamily protein					Down
AT1G08315	AT1G08315	ARM repeat superfamily protein	GO:0004842,GO:0005634,GO:0005737,GO:0009814,GO:0016567	ubiquitin-protein transferase activity|nucleus|cytoplasm|defense response, incompatible interaction|protein ubiquitination			Down
AT1G08380	PSAO	photosystem I subunit O	GO:0009507,GO:0009522,GO:0009535,GO:0009579,GO:0009767,GO:0009768,GO:0016021	chloroplast|photosystem I|chloroplast thylakoid membrane|thylakoid|photosynthetic electron transport chain|photosynthesis, light harvesting in photosystem I|integral component of membrane	path:ath00195	Photosynthesis	Up
AT1G08390	T27G7.27	recQ-mediated instability-like protein					Up
AT1G08430	ALMT1	aluminum-activated malate transporter 1	GO:0005886,GO:0009705,GO:0010044,GO:0015140,GO:0016021,GO:0044148,GO:0071423	plasma membrane|plant-type vacuole membrane|response to aluminum ion|malate transmembrane transporter activity|integral component of membrane|positive regulation of growth of symbiont involved in interaction with host|malate transmembrane transport			Up
AT1G08440	T27G7.12	aluminum activated malate transporter family protein	GO:0009705,GO:0015743,GO:0016021	plant-type vacuole membrane|malate transport|integral component of membrane			Down
AT1G08550	NPQ1	non-photochemical quenching 1	GO:0006631,GO:0009408,GO:0009507,GO:0009534,GO:0009535,GO:0010028,GO:0015994,GO:0019904,GO:0031977,GO:0046422	fatty acid metabolic process|response to heat|chloroplast|chloroplast thylakoid|chloroplast thylakoid membrane|xanthophyll cycle|chlorophyll metabolic process|protein domain specific binding|thylakoid lumen|violaxanthin de-epoxidase activity	path:ath00906	Carotenoid biosynthesis	Up
AT1G08630	THA1	threonine aldolase 1	GO:0004793,GO:0005829,GO:0006545,GO:0006567,GO:0008732	threonine aldolase activity|cytosol|glycine biosynthetic process|threonine catabolic process|L-allo-threonine aldolase activity	path:ath00260	Glycine, serine and threonine metabolism	Down
AT1G08810	MYB60	myb domain protein 60	GO:0003677,GO:0005634	DNA binding|nucleus			Up
AT1G08830	CSD1	copper/zinc superoxide dismutase 1	GO:0004784,GO:0005507,GO:0005615,GO:0005634,GO:0005737,GO:0005829,GO:0006979,GO:0008270,GO:0009651,GO:0010039,GO:0010193,GO:0016532,GO:0019430,GO:0034599,GO:0035195,GO:0042742,GO:0046688,GO:0071280,GO:0071329,GO:0071457,GO:0071472,GO:0071484,GO:0071493	superoxide dismutase activity|copper ion binding|extracellular space|nucleus|cytoplasm|cytosol|response to oxidative stress|zinc ion binding|response to salt stress|response to iron ion|response to ozone|superoxide dismutase copper chaperone activity|removal of superoxide radicals|cellular response to oxidative stress|gene silencing by miRNA|defense response to bacterium|response to copper ion|ce…	path:ath04146	Peroxisome	Down
AT1G08940	F7G19.18	Phosphoglycerate mutase family protein	GO:0003824	catalytic activity			Down
AT1G08980	AMI1	amidase 1	GO:0004040,GO:0005654,GO:0005737,GO:0005829,GO:0009684,GO:0009851,GO:0016810,GO:0043864	amidase activity|nucleoplasm|cytoplasm|cytosol|indoleacetic acid biosynthetic process|auxin biosynthetic process|hydrolase activity, acting on carbon-nitrogen (but not peptide) bonds|indoleacetamide hydrolase activity	path:ath00330,path:ath00360,path:ath00380	Arginine and proline metabolism|Phenylalanine metabolism|Tryptophan metabolism	Up
AT1G09070	SRC2	soybean gene regulated by cold-2	GO:0000326,GO:0005783,GO:0005789,GO:0005886,GO:0006623,GO:0016021,GO:0032586	protein storage vacuole|endoplasmic reticulum|endoplasmic reticulum membrane|plasma membrane|protein targeting to vacuole|integral component of membrane|protein storage vacuole membrane			Down
AT1G09170	T12M4.14	P-loop nucleoside triphosphate hydrolases superfamily protein with CH (Calponin Homology) domain-containing protein	GO:0003777,GO:0005524,GO:0005871,GO:0005874,GO:0007018,GO:0008017,GO:0016887	microtubule motor activity|ATP binding|kinesin complex|microtubule|microtubule-based movement|microtubule binding|ATPase activity			Up
AT1G09180	SARA1A	A member of ARF-like GTPase family. A thaliana has 21 members, in two subfamilies, ARF and ARF-like (ARL) GTPases.	GO:0003400,GO:0003924,GO:0005525,GO:0005783,GO:0005794,GO:0005829,GO:0005886,GO:0006886,GO:0006888,GO:0016050,GO:0019898,GO:0030127,GO:0061024,GO:0070863,GO:0070971	regulation of COPII vesicle coating|GTPase activity|GTP binding|endoplasmic reticulum|Golgi apparatus|cytosol|plasma membrane|intracellular protein transport|ER to Golgi vesicle-mediated transport|vesicle organization|extrinsic component of membrane|COPII vesicle coat|membrane organization|positive regulation of protein exit from endoplasmic reticulum|endoplasmic reticulum exit site	path:ath04141	Protein processing in endoplasmic reticulum	Up
AT1G09240	NAS3	nicotianamine synthase 3	GO:0009555,GO:0009860,GO:0010233,GO:0030410,GO:0030418	pollen development|pollen tube growth|phloem transport|nicotianamine synthase activity|nicotianamine biosynthetic process			Down
AT1G09340	CRB	chloroplast RNA binding protein	GO:0000272,GO:0000427,GO:0003677,GO:0003723,GO:0003824,GO:0005773,GO:0005777,GO:0005840,GO:0005996,GO:0006364,GO:0007623,GO:0009409,GO:0009506,GO:0009507,GO:0009570,GO:0009611,GO:0009658,GO:0009941,GO:0010287,GO:0010297,GO:0010319,GO:0010468,GO:0016020,GO:0019843,GO:0032544,GO:0042631,GO:0042742,GO:0045727,GO:0045893,GO:0048046,GO:0050662	polysaccharide catabolic process|plastid-encoded plastid RNA polymerase complex|DNA binding|RNA binding|catalytic activity|vacuole|peroxisome|ribosome|monosaccharide metabolic process|rRNA processing|circadian rhythm|response to cold|plasmodesma|chloroplast|chloroplast stroma|response to wounding|chloroplast organization|chloroplast envelope|plastoglobule|heteropolysaccharide binding|stromule|reg…			Up
AT1G09350	GolS3	galactinol synthase 3	GO:0005737,GO:0006012,GO:0006979,GO:0009409,GO:0046872,GO:0047216	cytoplasm|galactose metabolic process|response to oxidative stress|response to cold|metal ion binding|inositol 3-alpha-galactosyltransferase activity	path:ath00052	Galactose metabolism	Up
AT1G09380	UMAMIT25	nodulin MtN21 /EamA-like transporter family protein	GO:0005886,GO:0016021,GO:0022857	plasma membrane|integral component of membrane|transmembrane transporter activity			Down
AT1G09480	F14J9.14	NAD(P)-binding Rossmann-fold superfamily protein	GO:0005829,GO:0007623,GO:0009409,GO:0009809,GO:0016491,GO:0016616,GO:0016621,GO:0050662	cytosol|circadian rhythm|response to cold|lignin biosynthetic process|oxidoreductase activity|oxidoreductase activity, acting on the CH-OH group of donors, NAD or NADP as acceptor|cinnamoyl-CoA reductase activity|coenzyme binding			Down
AT1G09500	F14J9.16	NAD(P)-binding Rossmann-fold superfamily protein	GO:0005634,GO:0005783,GO:0009555,GO:0010584,GO:0016491,GO:0016616,GO:0048316,GO:0050662,GO:0080110	nucleus|endoplasmic reticulum|pollen development|pollen exine formation|oxidoreductase activity|oxidoreductase activity, acting on the CH-OH group of donors, NAD or NADP as acceptor|seed development|coenzyme binding|sporopollenin biosynthetic process			Down
AT1G09750	F21M12.13	Eukaryotic aspartyl protease family protein	GO:0000166,GO:0004190,GO:0005618,GO:0006508,GO:0009505,GO:0009627,GO:0030163,GO:0043067,GO:0048046	nucleotide binding|aspartic-type endopeptidase activity|cell wall|proteolysis|plant-type cell wall|systemic acquired resistance|protein catabolic process|regulation of programmed cell death|apoplast			Up
AT1G09812	AT1G09812	multidrug resistance protein					Down
AT1G10225	AT1G10225	transmembrane protein					Down
AT1G10360	GSTU18	glutathione S-transferase TAU 18	GO:0004364,GO:0005737,GO:0005829,GO:0006749,GO:0009407	glutathione transferase activity|cytoplasm|cytosol|glutathione metabolic process|toxin catabolic process	path:ath00480	Glutathione metabolism	Up
AT1G10540	NAT8	nucleobase-ascorbate transporter 8	GO:0005886,GO:0009506,GO:0016021,GO:0022857	plasma membrane|plasmodesma|integral component of membrane|transmembrane transporter activity			Down
AT1G10560	PUB18	plant U-box 18	GO:0004842,GO:0005634,GO:0005737,GO:0009738,GO:0009787,GO:0010029,GO:0010119,GO:0012505,GO:0016020,GO:0016567,GO:0061630	ubiquitin-protein transferase activity|nucleus|cytoplasm|abscisic acid-activated signaling pathway|regulation of abscisic acid-activated signaling pathway|regulation of seed germination|regulation of stomatal movement|endomembrane system|membrane|protein ubiquitination|ubiquitin protein ligase activity			Up
AT1G10585	AT1G10585	basic helix-loop-helix (bHLH) DNA-binding superfamily protein	GO:0000977,GO:0003700,GO:0005634,GO:0005737,GO:0006355,GO:0006357,GO:0008134,GO:0046983,GO:0090575	RNA polymerase II regulatory region sequence-specific DNA binding|DNA-binding transcription factor activity|nucleus|cytoplasm|regulation of transcription, DNA-templated|regulation of transcription by RNA polymerase II|transcription factor binding|protein dimerization activity|RNA polymerase II transcription factor complex			Down
AT1G10586	AT1G10586	basic helix-loop-helix (bHLH) DNA-binding superfamily protein	GO:0000977,GO:0006357,GO:0008134,GO:0046983,GO:0090575	RNA polymerase II regulatory region sequence-specific DNA binding|regulation of transcription by RNA polymerase II|transcription factor binding|protein dimerization activity|RNA polymerase II transcription factor complex			Down
AT1G10810	T16B5.5	NAD(P)-linked oxidoreductase superfamily protein	GO:0016491	oxidoreductase activity			Up
AT1G10970	ZIP4	zinc transporter	GO:0005385,GO:0009535,GO:0016021	zinc ion transmembrane transporter activity|chloroplast thylakoid membrane|integral component of membrane			Down
AT1G11000	MLO4	Seven transmembrane MLO family protein	GO:0005516,GO:0006952,GO:0009607,GO:0016021	calmodulin binding|defense response|response to biotic stimulus|integral component of membrane			Up
AT1G11070	T19D16.24	hydroxyproline-rich glycoprotein family protein	GO:0009707	chloroplast outer membrane			Up
AT1G11080	scpl31	serine carboxypeptidase-like 31	GO:0004185,GO:0005576,GO:0005773,GO:0051603	serine-type carboxypeptidase activity|extracellular region|vacuole|proteolysis involved in cellular protein catabolic process			Up
AT1G11210	AT1G11210	cotton fiber protein, putative (DUF761)					Down
AT1G11260	STP1	sugar transporter 1	GO:0005351,GO:0005355,GO:0005634,GO:0005773,GO:0005886,GO:0005887,GO:0008645,GO:0009506,GO:0015145,GO:0015749	carbohydrate:proton symporter activity|glucose transmembrane transporter activity|nucleus|vacuole|plasma membrane|integral component of plasma membrane|hexose transmembrane transport|plasmodesma|monosaccharide transmembrane transporter activity|monosaccharide transmembrane transport			Up
AT1G11330	T28P6.2	S-locus lectin protein kinase family protein					Down
AT1G11450	UMAMIT27	nodulin MtN21 /EamA-like transporter family protein	GO:0005886,GO:0016021,GO:0022857	plasma membrane|integral component of membrane|transmembrane transporter activity			Up
AT1G11460	UMAMIT26	nodulin MtN21 /EamA-like transporter family protein	GO:0005886,GO:0016021,GO:0022857	plasma membrane|integral component of membrane|transmembrane transporter activity			Up
AT1G11580	PMEPCRA	methylesterase PCR A	GO:0005576,GO:0005618,GO:0005774,GO:0005829,GO:0009617,GO:0017148,GO:0030598,GO:0030599,GO:0031640,GO:0042545,GO:0045330,GO:0045490,GO:0046910,GO:0050832,GO:0090729	extracellular region|cell wall|vacuolar membrane|cytosol|response to bacterium|negative regulation of translation|rRNA N-glycosylase activity|pectinesterase activity|killing of cells of other organism|cell wall modification|aspartyl esterase activity|pectin catabolic process|pectinesterase inhibitor activity|defense response to fungus|toxin activity	path:ath00040	Pentose and glucuronate interconversions	Down
AT1G11700	F25C20.15	senescence regulator (Protein of unknown function, DUF584)					Down
AT1G11785	AT1G11785	transmembrane protein					Down
AT1G11850	F12F1.31	transmembrane protein					Up
AT1G11860	F12F1.30	Glycine cleavage T-protein family	GO:0004047,GO:0005739,GO:0008483,GO:0009507,GO:0009534,GO:0009570,GO:0009941,GO:0016020,GO:0019464,GO:0022626,GO:0046686,GO:0048046	aminomethyltransferase activity|mitochondrion|transaminase activity|chloroplast|chloroplast thylakoid|chloroplast stroma|chloroplast envelope|membrane|glycine decarboxylation via glycine cleavage system|cytosolic ribosome|response to cadmium ion|apoplast	path:ath00260,path:ath00630,path:ath00670	Glycine, serine and threonine metabolism|Glyoxylate and dicarboxylate metabolism|One carbon pool by folate	Up
AT1G11925	AT1G11925	Stigma-specific Stig1 family protein					Down
AT1G12030	F12F1.10	phosphoenolpyruvate carboxylase, putative (DUF506)					Down
AT1G12080	F12F1.4	Vacuolar calcium-binding protein-like protein					Up
AT1G12100	F12F1.2	Bifunctional inhibitor/lipid-transfer protein/seed storage 2S albumin superfamily protein	GO:0016021	integral component of membrane			Up
AT1G12180	T28K15.15	14.7 kDa heat shock-like protein	GO:0005737	cytoplasm			Down
AT1G12200	FMO	Flavin-binding monooxygenase family protein	GO:0004497,GO:0004499,GO:0050660,GO:0050661,GO:0050832	monooxygenase activity|N,N-dimethylaniline monooxygenase activity|flavin adenine dinucleotide binding|NADP binding|defense response to fungus			Down
AT1G12260	NAC007	NAC 007	GO:0003700,GO:0005634,GO:0006355,GO:0007275,GO:0043565,GO:0048759,GO:0071555,GO:1901348	DNA-binding transcription factor activity|nucleus|regulation of transcription, DNA-templated|multicellular organism development|sequence-specific DNA binding|xylem vessel member cell differentiation|cell wall organization|positive regulation of secondary cell wall biogenesis			Up
AT1G12570	F5O11.31	Glucose-methanol-choline (GMC) oxidoreductase family protein	GO:0005576,GO:0007267,GO:0009553,GO:0010430,GO:0016614,GO:0046593,GO:0050660	extracellular region|cell-cell signaling|embryo sac development|fatty acid omega-oxidation|oxidoreductase activity, acting on CH-OH group of donors|mandelonitrile lyase activity|flavin adenine dinucleotide binding			Up
AT1G12740	CYP87A2	cytochrome P450, family 87, subfamily A, polypeptide 2	GO:0004497,GO:0005506,GO:0007275,GO:0010268,GO:0016021,GO:0016125,GO:0016132,GO:0016705,GO:0020037,GO:0030659,GO:0055114	monooxygenase activity|iron ion binding|multicellular organism development|brassinosteroid homeostasis|integral component of membrane|sterol metabolic process|brassinosteroid biosynthetic process|oxidoreductase activity, acting on paired donors, with incorporation or reduction of molecular oxygen|heme binding|cytoplasmic vesicle membrane|oxidation-reduction process			Up
AT1G12805	AT1G12805	nucleotide binding protein					Down
AT1G12860	SCRM2	basic helix-loop-helix (bHLH) DNA-binding superfamily protein	GO:0003677,GO:0003700,GO:0005634,GO:0006355,GO:0010444,GO:0046983,GO:0050826	DNA binding|DNA-binding transcription factor activity|nucleus|regulation of transcription, DNA-templated|guard mother cell differentiation|protein dimerization activity|response to freezing			Up
AT1G12900	GAPA-2	glyceraldehyde 3-phosphate dehydrogenase A subunit 2	GO:0004365,GO:0006006,GO:0009507,GO:0009570,GO:0009941,GO:0016020,GO:0019253,GO:0047100,GO:0048046,GO:0050661,GO:0051287	glyceraldehyde-3-phosphate dehydrogenase (NAD+) (phosphorylating) activity|glucose metabolic process|chloroplast|chloroplast stroma|chloroplast envelope|membrane|reductive pentose-phosphate cycle|glyceraldehyde-3-phosphate dehydrogenase (NADP+) (phosphorylating) activity|apoplast|NADP binding|NAD binding	path:ath00710	Carbon fixation in photosynthetic organisms	Up
AT1G13250	GATL3	galacturonosyltransferase-like 3	GO:0000139,GO:0005794,GO:0016021,GO:0045489,GO:0047262,GO:0071555	Golgi membrane|Golgi apparatus|integral component of membrane|pectin biosynthetic process|polygalacturonate 4-alpha-galacturonosyltransferase activity|cell wall organization			Up
AT1G13300	HRS1	myb-like transcription factor family protein	GO:0003677,GO:0003700,GO:0005634,GO:0006355,GO:0009788,GO:0016036,GO:0032107,GO:0080022,GO:1901699	DNA binding|DNA-binding transcription factor activity|nucleus|regulation of transcription, DNA-templated|negative regulation of abscisic acid-activated signaling pathway|cellular response to phosphate starvation|regulation of response to nutrient levels|primary root development|cellular response to nitrogen compound			Up
AT1G13430	ST4C	sulfotransferase 4C	GO:0005737,GO:0008146,GO:0009735	cytoplasm|sulfotransferase activity|response to cytokinin			Up
AT1G13510	F13B4.15	hypothetical protein (DUF1262)					Up
AT1G13650	F21F23.9	hypothetical protein					Up
AT1G13750	F21F23.18	Purple acid phosphatases superfamily protein	GO:0003993,GO:0005576,GO:0046872	acid phosphatase activity|extracellular region|metal ion binding			Down
AT1G14150	PnsL2	PsbQ-like 2	GO:0005509,GO:0009344,GO:0009507,GO:0009534,GO:0009535,GO:0009543,GO:0009654,GO:0009767,GO:0019898,GO:0045156	calcium ion binding|nitrite reductase complex [NAD(P)H]|chloroplast|chloroplast thylakoid|chloroplast thylakoid membrane|chloroplast thylakoid lumen|photosystem II oxygen evolving complex|photosynthetic electron transport chain|extrinsic component of membrane|electron transporter, transferring electrons within the cyclic electron transport pathway of photosynthesis activity	path:ath00195	Photosynthesis	Up
AT1G14190	F7A19.28	Glucose-methanol-choline (GMC) oxidoreductase family protein	GO:0005576,GO:0007267,GO:0009553,GO:0010430,GO:0016614,GO:0046593,GO:0050660	extracellular region|cell-cell signaling|embryo sac development|fatty acid omega-oxidation|oxidoreductase activity, acting on CH-OH group of donors|mandelonitrile lyase activity|flavin adenine dinucleotide binding			Up
AT1G14220	F7A19.32	Ribonuclease T2 family protein	GO:0003723,GO:0004521,GO:0005576,GO:0006401,GO:0033897	RNA binding|endoribonuclease activity|extracellular region|RNA catabolic process|ribonuclease T2 activity			Up
AT1G14250	AT1G14250	GDA1/CD39 nucleoside phosphatase family protein	GO:0005524,GO:0005773,GO:0016021,GO:0102485,GO:0102486,GO:0102487,GO:0102488,GO:0102489,GO:0102490,GO:0102491	ATP binding|vacuole|integral component of membrane|dATP phosphohydrolase activity|dCTP phosphohydrolase activity|dUTP phosphohydrolase activity|dTTP phosphohydrolase activity|GTP phosphohydrolase activity|8-oxo-dGTP phosphohydrolase activity|dGTP phosphohydrolase activity	path:ath00230,path:ath00240	Purine metabolism|Pyrimidine metabolism	Up
AT1G14280	PKS2	phytochrome kinase substrate 2	GO:0005886,GO:0009585,GO:0009638,GO:0048366	plasma membrane|red, far-red light phototransduction|phototropism|leaf development			Up
AT1G14370	APK2A	protein kinase 2A					Down
AT1G14390	F14L17.16	Leucine-rich repeat protein kinase family protein	GO:0004674,GO:0005524,GO:0016021	protein serine/threonine kinase activity|ATP binding|integral component of membrane			Up
AT1G14520	MIOX1	myo-inositol oxygenase 1	GO:0005506,GO:0005737,GO:0019310,GO:0019853,GO:0050113	iron ion binding|cytoplasm|inositol catabolic process|L-ascorbic acid biosynthetic process|inositol oxygenase activity	path:ath00053,path:ath00562	Ascorbate and aldarate metabolism|Inositol phosphate metabolism	Down
AT1G14600	T5E21.10	Homeodomain-like superfamily protein	GO:0003677,GO:0003700,GO:0005634,GO:0006355	DNA binding|DNA-binding transcription factor activity|nucleus|regulation of transcription, DNA-templated			Down
AT1G14700	PAP3	purple acid phosphatase 3	GO:0003993,GO:0005576,GO:0005773,GO:0046872	acid phosphatase activity|extracellular region|vacuole|metal ion binding	path:ath00740	Riboflavin metabolism	Up
AT1G15040	GAT1_2.1	Class I glutamine amidotransferase-like superfamily protein	GO:0006541,GO:0016740,GO:0016787,GO:2000032	glutamine metabolic process|transferase activity|hydrolase activity|regulation of secondary shoot formation			Down
AT1G15260	F9L1.20	LOW protein: ATP-dependent RNA helicase-like protein					Up
AT1G15310	ATHSRP54A	signal recognition particle 54 kDa subunit	GO:0003924,GO:0005525,GO:0005737,GO:0005786,GO:0006614,GO:0008312	GTPase activity|GTP binding|cytoplasm|signal recognition particle, endoplasmic reticulum targeting|SRP-dependent cotranslational protein targeting to membrane|7S RNA binding	path:ath03060	Protein export	Down
AT1G15330	F9L1.27	Cystathionine beta-synthase (CBS) protein	GO:0003006,GO:0009553,GO:0009555,GO:0010183,GO:0048443	developmental process involved in reproduction|embryo sac development|pollen development|pollen tube guidance|stamen development			Up
AT1G15460	BOR4	HCO3- transporter family	GO:0005452,GO:0005886,GO:0005887,GO:0015301,GO:0046713,GO:0051453,GO:0080029,GO:0080139	inorganic anion exchanger activity|plasma membrane|integral component of plasma membrane|anion:anion antiporter activity|borate transport|regulation of intracellular pH|cellular response to boron-containing substance levels|borate efflux transmembrane transporter activity			Up
AT1G15520	ABCG40	pleiotropic drug resistance 12	GO:0002229,GO:0005524,GO:0005886,GO:0006855,GO:0009723,GO:0009751,GO:0009753,GO:0010193,GO:0015692,GO:0016021,GO:0042626,GO:0046865,GO:0055085,GO:0080168	defense response to oomycetes|ATP binding|plasma membrane|drug transmembrane transport|response to ethylene|response to salicylic acid|response to jasmonic acid|response to ozone|lead ion transport|integral component of membrane|ATPase activity, coupled to transmembrane movement of substances|terpenoid transport|transmembrane transport|abscisic acid transport			Down
AT1G15580	IAA5	indole-3-acetic acid inducible 5	GO:0003700,GO:0005634,GO:0009733,GO:0009734	DNA-binding transcription factor activity|nucleus|response to auxin|auxin-activated signaling pathway	path:ath04075	Plant hormone signal transduction	Up
AT1G15820	LHCB6	light harvesting complex photosystem II subunit 6	GO:0009416,GO:0009523,GO:0009535,GO:0009768,GO:0009941,GO:0010287,GO:0016021,GO:0016168,GO:0018298	response to light stimulus|photosystem II|chloroplast thylakoid membrane|photosynthesis, light harvesting in photosystem I|chloroplast envelope|plastoglobule|integral component of membrane|chlorophyll binding|protein-chromophore linkage	path:ath00196	Photosynthesis - antenna proteins	Up
AT1G15825	AT1G15825	hydroxyproline-rich glycoprotein family protein					Up
AT1G15830	F7H2.23	hypothetical protein					Up
AT1G15980	PnsB1	NDH-dependent cyclic electron flow 1	GO:0009507,GO:0009534,GO:0009535,GO:0009773,GO:0010598	chloroplast|chloroplast thylakoid|chloroplast thylakoid membrane|photosynthetic electron transport in photosystem I|NAD(P)H dehydrogenase complex (plastoquinone)			Up
AT1G16150	WAKL4	wall associated kinase-like 4					Up
AT1G16260	F3O9.6	Wall-associated kinase family protein					Up
AT1G16390	44837	organic cation/carnitine transporter 3	GO:0005524,GO:0006811,GO:0009705,GO:0016021,GO:0022857,GO:0070417	ATP binding|ion transport|plant-type vacuole membrane|integral component of membrane|transmembrane transporter activity|cellular response to cold			Up
AT1G16440	RSH3	root hair specific 3	GO:0004674,GO:0005524,GO:0005634,GO:0005737,GO:0005886,GO:0006468,GO:0016301,GO:0080147	protein serine/threonine kinase activity|ATP binding|nucleus|cytoplasm|plasma membrane|protein phosphorylation|kinase activity|root hair cell development			Up
AT1G16510	F3O9.31	SAUR-like auxin-responsive protein family	GO:0005737,GO:0009734,GO:0009958,GO:0040008,GO:0060918,GO:0090057	cytoplasm|auxin-activated signaling pathway|positive gravitropism|regulation of growth|auxin transport|root radial pattern formation	path:ath04075	Plant hormone signal transduction	Down
AT1G16730	UP6	hypothetical protein					Down
AT1G16850	F17F16.17	transmembrane protein					Down
AT1G17020	SRG1	senescence-related gene 1	GO:0010150,GO:0016682,GO:0046872,GO:0051213	leaf senescence|oxidoreductase activity, acting on diphenols and related substances as donors, oxygen as acceptor|metal ion binding|dioxygenase activity			Down
AT1G17100	HBP1	SOUL heme-binding family protein					Down
AT1G17180	GSTU25	glutathione S-transferase TAU 25	GO:0004364,GO:0005737,GO:0005829,GO:0006749,GO:0009407,GO:0046256	glutathione transferase activity|cytoplasm|cytosol|glutathione metabolic process|toxin catabolic process|2,4,6-trinitrotoluene catabolic process	path:ath00480	Glutathione metabolism	Up
AT1G17190	GSTU26	glutathione S-transferase tau 26	GO:0004364,GO:0005737,GO:0005829,GO:0006749,GO:0009407,GO:0009409,GO:0009635	glutathione transferase activity|cytoplasm|cytosol|glutathione metabolic process|toxin catabolic process|response to cold|response to herbicide	path:ath00480	Glutathione metabolism	Up
AT1G17300	T13M22.4	hypothetical protein	GO:0001666,GO:0004021,GO:0005739,GO:0009058,GO:0030170,GO:0042853	response to hypoxia|L-alanine:2-oxoglutarate aminotransferase activity|mitochondrion|biosynthetic process|pyridoxal phosphate binding|L-alanine catabolic process			Up
AT1G17380	JAZ5	jasmonate-zim-domain protein 5	GO:0005634,GO:0006952,GO:0009611,GO:0009753,GO:0031347,GO:2000022	nucleus|defense response|response to wounding|response to jasmonic acid|regulation of defense response|regulation of jasmonic acid mediated signaling pathway	path:ath04075	Plant hormone signal transduction	Down
AT1G17420	LOX3	lipoxygenase 3	GO:0009507,GO:0009555,GO:0009611,GO:0009620,GO:0009644,GO:0009753,GO:0009901,GO:0016165,GO:0031408,GO:0034440,GO:0046872,GO:0048653,GO:0080086	chloroplast|pollen development|response to wounding|response to fungus|response to high light intensity|response to jasmonic acid|anther dehiscence|linoleate 13S-lipoxygenase activity|oxylipin biosynthetic process|lipid oxidation|metal ion binding|anther development|stamen filament development	path:ath00591,path:ath00592	Linoleic acid metabolism|alpha-Linolenic acid metabolism	Down
AT1G17700	PRA1.F1	prenylated RAB acceptor 1.F1	GO:0005783,GO:0010008,GO:0016021,GO:0016192	endoplasmic reticulum|endosome membrane|integral component of membrane|vesicle-mediated transport			Up
AT1G17710	PEPC1	Pyridoxal phosphate phosphatase-related protein	GO:0004427,GO:0046872,GO:0051262,GO:0052731,GO:0052732	inorganic diphosphatase activity|metal ion binding|protein tetramerization|phosphocholine phosphatase activity|phosphoethanolamine phosphatase activity	path:ath00750	Vitamin B6 metabolism	Down
AT1G17744	AT1G17744	hypothetical protein	GO:0004617,GO:0005634,GO:0005829,GO:0006564,GO:0009507,GO:0009570,GO:0051287	phosphoglycerate dehydrogenase activity|nucleus|cytosol|L-serine biosynthetic process|chloroplast|chloroplast stroma|NAD binding			Down
AT1G17745	PGDH	D-3-phosphoglycerate dehydrogenase	GO:0004617,GO:0005634,GO:0005829,GO:0006564,GO:0009507,GO:0009570,GO:0051287	phosphoglycerate dehydrogenase activity|nucleus|cytosol|L-serine biosynthetic process|chloroplast|chloroplast stroma|NAD binding	path:ath00260	Glycine, serine and threonine metabolism	Down
AT1G17830	F2H15.6	hypothetical protein (DUF789)					Down
AT1G17920	HDG12	homeodomain GLABROUS 12	GO:0003700,GO:0005634,GO:0008289,GO:0010091,GO:0043565,GO:0048497	DNA-binding transcription factor activity|nucleus|lipid binding|trichome branching|sequence-specific DNA binding|maintenance of floral organ identity			Up
AT1G17990	T10F20.3	FMN-linked oxidoreductases superfamily protein	GO:0010181,GO:0016491	FMN binding|oxidoreductase activity			Up
AT1G18020	AT1G18020	FMN-linked oxidoreductases superfamily protein	GO:0010181,GO:0016491	FMN binding|oxidoreductase activity	path:ath00592	alpha-Linolenic acid metabolism	Up
AT1G18140	LAC1	laccase 1	GO:0005507,GO:0016722,GO:0046274,GO:0048046,GO:0052716	copper ion binding|oxidoreductase activity, oxidizing metal ions|lignin catabolic process|apoplast|hydroquinone:oxygen oxidoreductase activity			Up
AT1G18197	AT1G18197	GCK domain protein					Down
AT1G18290	F15H18.19	DUF4228 domain protein					Down
AT1G18400	BEE1	BR enhanced expression 1	GO:0003677,GO:0003700,GO:0005634,GO:0006351,GO:0006355,GO:0046983,GO:1902448	DNA binding|DNA-binding transcription factor activity|nucleus|transcription, DNA-templated|regulation of transcription, DNA-templated|protein dimerization activity|positive regulation of shade avoidance			Up
AT1G18620	TRM3	LONGIFOLIA protein	GO:0005737,GO:0005856,GO:0008017,GO:0051513	cytoplasm|cytoskeleton|microtubule binding|regulation of monopolar cell growth			Up
AT1G18650	PDCB3	plasmodesmata callose-binding protein 3	GO:0001872,GO:0005886,GO:0009506,GO:0030247,GO:0031225	(1->3)-beta-D-glucan binding|plasma membrane|plasmodesma|polysaccharide binding|anchored component of membrane			Up
AT1G18730	PnsB4	NDH dependent flow 6	GO:0009507,GO:0009535,GO:0009773,GO:0010598,GO:0016021	chloroplast|chloroplast thylakoid membrane|photosynthetic electron transport in photosystem I|NAD(P)H dehydrogenase complex (plastoquinone)|integral component of membrane			Up
AT1G18810	F6A14.9	phytochrome kinase substrate-like protein	GO:0009506,GO:0009585	plasmodesma|red, far-red light phototransduction			Up
AT1G18990	F14D16.14	myosin-binding protein, putative (Protein of unknown function, DUF593)	GO:0016021,GO:0017022	integral component of membrane|myosin binding			Up
AT1G19150	Lhca6	PSI type II chlorophyll a/b-binding protein (Lhca2*1)	GO:0009416,GO:0009507,GO:0009522,GO:0009535,GO:0009637,GO:0009768,GO:0009941,GO:0010114,GO:0010218,GO:0010287,GO:0016021,GO:0016168,GO:0018298,GO:0046872	response to light stimulus|chloroplast|photosystem I|chloroplast thylakoid membrane|response to blue light|photosynthesis, light harvesting in photosystem I|chloroplast envelope|response to red light|response to far red light|plastoglobule|integral component of membrane|chlorophyll binding|protein-chromophore linkage|metal ion binding	path:ath00196	Photosynthesis - antenna proteins	Up
AT1G19180	JAZ1	jasmonate-zim-domain protein 1	GO:0005634,GO:0009555,GO:0009611,GO:0009753,GO:0009867,GO:0009908,GO:0031347,GO:0042742,GO:1900067,GO:2000022	nucleus|pollen development|response to wounding|response to jasmonic acid|jasmonic acid mediated signaling pathway|flower development|regulation of defense response|defense response to bacterium|regulation of cellular response to alkaline pH|regulation of jasmonic acid mediated signaling pathway	path:ath04075	Plant hormone signal transduction	Down
AT1G19200	T29M8.7	cyclin-dependent kinase, putative (DUF581)	GO:0009744,GO:0009749,GO:0019900,GO:0046872,GO:1905582	response to sucrose|response to glucose|kinase binding|metal ion binding|response to mannose			Down
AT1G19400	F18O14.16	Erythronate-4-phosphate dehydrogenase family protein	GO:0004617,GO:0016021	phosphoglycerate dehydrogenase activity|integral component of membrane			Up
AT1G19510	RL5	RAD-like 5	GO:0003677,GO:0005634	DNA binding|nucleus			Up
AT1G19565	AT1G19565	hypothetical protein					Down
AT1G19570	DHAR1	dehydroascorbate reductase	GO:0004364,GO:0005244,GO:0005507,GO:0005739,GO:0005773,GO:0005777,GO:0005829,GO:0005886,GO:0006952,GO:0009507,GO:0009570,GO:0009610,GO:0009753,GO:0010043,GO:0010193,GO:0010731,GO:0034765,GO:0043903,GO:0045174,GO:0048046,GO:0070301,GO:0080151	glutathione transferase activity|voltage-gated ion channel activity|copper ion binding|mitochondrion|vacuole|peroxisome|cytosol|plasma membrane|defense response|chloroplast|chloroplast stroma|response to symbiotic fungus|response to jasmonic acid|response to zinc ion|response to ozone|protein glutathionylation|regulation of ion transmembrane transport|regulation of symbiosis, encompassing mutuali…	path:ath00053,path:ath00480	Ascorbate and aldarate metabolism|Glutathione metabolism	Down
AT1G19610	PDF1.4	defensin-like protein	GO:0005576,GO:0006952,GO:0031640,GO:0050832	extracellular region|defense response|killing of cells of other organism|defense response to fungus			Down
AT1G19620	F14P1.5	transmembrane protein					Up
AT1G19630	CYP722A1	cytochrome P450, family 722, subfamily A, polypeptide 1	GO:0004497,GO:0005506,GO:0010295,GO:0016021,GO:0016125,GO:0020037,GO:0046345,GO:0055114	monooxygenase activity|iron ion binding|(+)-abscisic acid 8'-hydroxylase activity|integral component of membrane|sterol metabolic process|heme binding|abscisic acid catabolic process|oxidation-reduction process			Down
AT1G19720	F14P1.33	Pentatricopeptide repeat (PPR-like) superfamily protein					Up
AT1G19960	T20H2.25	transcription factor					Up
AT1G20010	TUB5	tubulin beta-5 chain	GO:0000226,GO:0000278,GO:0003924,GO:0005200,GO:0005525,GO:0005618,GO:0005737,GO:0005774,GO:0005874,GO:0005886,GO:0007017,GO:0009507,GO:0009570,GO:0016020,GO:0045298	microtubule cytoskeleton organization|mitotic cell cycle|GTPase activity|structural constituent of cytoskeleton|GTP binding|cell wall|cytoplasm|vacuolar membrane|microtubule|plasma membrane|microtubule-based process|chloroplast|chloroplast stroma|membrane|tubulin complex	path:ath04145	Phagosome	Up
AT1G20020	FNR2	ferredoxin-NADP[+]-oxidoreductase 2	GO:0004324,GO:0008266,GO:0009507,GO:0009534,GO:0009535,GO:0009570,GO:0009579,GO:0009735,GO:0009817,GO:0015979,GO:0042742,GO:0048046,GO:0098807	ferredoxin-NADP+ reductase activity|poly(U) RNA binding|chloroplast|chloroplast thylakoid|chloroplast thylakoid membrane|chloroplast stroma|thylakoid|response to cytokinin|defense response to fungus, incompatible interaction|photosynthesis|defense response to bacterium|apoplast|chloroplast thylakoid membrane protein complex	path:ath00195	Photosynthesis	Up
AT1G20120	T20H2.29	GDSL-like Lipase/Acylhydrolase superfamily protein	GO:0005576,GO:0016042,GO:0016298	extracellular region|lipid catabolic process|lipase activity			Down
AT1G20180	T20H2.5	transmembrane protein (DUF677)	GO:0016021	integral component of membrane			Down
AT1G20190	EXPA11	expansin 11					Up
AT1G20340	DRT112	Cupredoxin superfamily protein	GO:0005507,GO:0009507,GO:0009534,GO:0009535,GO:0009570,GO:0009579,GO:0017148,GO:0019904,GO:0031977,GO:0046028,GO:0046688,GO:0055035,GO:0055070	copper ion binding|chloroplast|chloroplast thylakoid|chloroplast thylakoid membrane|chloroplast stroma|thylakoid|negative regulation of translation|protein domain specific binding|thylakoid lumen|electron transporter, transferring electrons from cytochrome b6/f complex of photosystem II activity|response to copper ion|plastid thylakoid membrane|copper ion homeostasis	path:ath00195	Photosynthesis	Up
AT1G20650	ASG5	Protein kinase superfamily protein					Up
AT1G20740	F2D10.23	transport/golgi organization-like protein (DUF833)					Down
AT1G20810	F2D10.32	FKBP-like peptidyl-prolyl cis-trans isomerase family protein	GO:0003755,GO:0009507,GO:0009543,GO:0031977	peptidyl-prolyl cis-trans isomerase activity|chloroplast|chloroplast thylakoid lumen|thylakoid lumen			Up
AT1G21060	T22I11.12	Serine/Threonine-kinase, putative (Protein of unknown function, DUF547)					Up
AT1G21130	IGMT4	O-methyltransferase family protein	GO:0005829,GO:0008171,GO:0008757,GO:0019438,GO:0046983	cytosol|O-methyltransferase activity|S-adenosylmethionine-dependent methyltransferase activity|aromatic compound biosynthetic process|protein dimerization activity			Up
AT1G21500	F24J8.11	hypothetical protein					Up
AT1G21520	F24J8.16	hypothetical protein					Down
AT1G21540	F24J8.14	AMP-dependent synthetase and ligase family protein	GO:0006631,GO:0016874	fatty acid metabolic process|ligase activity			Up
AT1G21890	UMAMIT19	nodulin MtN21 /EamA-like transporter family protein	GO:0005886,GO:0016021,GO:0022857	plasma membrane|integral component of membrane|transmembrane transporter activity			Up
AT1G21910	DREB26	Integrase-type DNA-binding superfamily protein	GO:0003700,GO:0005634,GO:0009751,GO:0009753,GO:0009873,GO:0034605,GO:0043565,GO:0044212,GO:0045893,GO:0071497	DNA-binding transcription factor activity|nucleus|response to salicylic acid|response to jasmonic acid|ethylene-activated signaling pathway|cellular response to heat|sequence-specific DNA binding|transcription regulatory region DNA binding|positive regulation of transcription, DNA-templated|cellular response to freezing			Down
AT1G22110	F2E2.18	structural constituent of ribosome					Down
AT1G22150	SULTR1;3	sulfate transporter 1;3	GO:0005886,GO:0008271,GO:0015116,GO:0015293,GO:0015301,GO:0016021	plasma membrane|secondary active sulfate transmembrane transporter activity|sulfate transmembrane transporter activity|symporter activity|anion:anion antiporter activity|integral component of membrane			Down
AT1G22330	T16E15.6	RNA-binding (RRM/RBD/RNP motifs) family protein	GO:0003729,GO:0005634,GO:0009414,GO:0009651,GO:0009737,GO:0010029	mRNA binding|nucleus|response to water deprivation|response to salt stress|response to abscisic acid|regulation of seed germination			Up
AT1G22360	UGT85A2	UDP-glucosyl transferase 85A2	GO:0008194,GO:0015020,GO:0043231	UDP-glycosyltransferase activity|glucuronosyltransferase activity|intracellular membrane-bounded organelle			Down
AT1G22480	F12K8.17	Cupredoxin superfamily protein	GO:0009055,GO:0046872	electron transfer activity|metal ion binding			Down
AT1G22590	AGL87	AGAMOUS-like 87	GO:0000982,GO:0000987,GO:0003700,GO:0005634,GO:0007275,GO:0008134,GO:0043078,GO:0043565,GO:0044212,GO:0045944,GO:0046983	transcription factor activity, RNA polymerase II proximal promoter sequence-specific DNA binding|proximal promoter sequence-specific DNA binding|DNA-binding transcription factor activity|nucleus|multicellular organism development|transcription factor binding|polar nucleus|sequence-specific DNA binding|transcription regulatory region DNA binding|positive regulation of transcription by RNA polymera…			Up
AT1G22740	RABG3B	RAB GTPase homolog G3B	GO:0003924,GO:0005525,GO:0005773,GO:0005774,GO:0005886,GO:0006886,GO:0010089,GO:0010508,GO:0010623,GO:0032482,GO:1905177	GTPase activity|GTP binding|vacuole|vacuolar membrane|plasma membrane|intracellular protein transport|xylem development|positive regulation of autophagy|programmed cell death involved in cell development|Rab protein signal transduction|tracheary element differentiation	path:ath04144,path:ath04145	Endocytosis|Phagosome	Up
AT1G22880	CEL5	cellulase 5	GO:0005576,GO:0005618,GO:0005794,GO:0005886,GO:0008810,GO:0009505,GO:0030245,GO:0071555	extracellular region|cell wall|Golgi apparatus|plasma membrane|cellulase activity|plant-type cell wall|cellulose catabolic process|cell wall organization	path:ath00500	Starch and sucrose metabolism	Up
AT1G23000	F19G10.6	Heavy metal transport/detoxification superfamily protein	GO:0030001,GO:0046872	metal ion transport|metal ion binding			Up
AT1G23040	F19G10.19	hydroxyproline-rich glycoprotein family protein					Down
AT1G23080	PIN7	Auxin efflux carrier family protein	GO:0005783,GO:0005886,GO:0009506,GO:0009734,GO:0009926,GO:0009942,GO:0010252,GO:0010315,GO:0010329,GO:0016020,GO:0016021	endoplasmic reticulum|plasma membrane|plasmodesma|auxin-activated signaling pathway|auxin polar transport|longitudinal axis specification|auxin homeostasis|auxin efflux|auxin efflux transmembrane transporter activity|membrane|integral component of membrane			Up
AT1G23110	T26J12.20	fold protein					Down
AT1G23120	T26J12.11	Polyketide cyclase/dehydrase and lipid transport superfamily protein	GO:0005507,GO:0005829,GO:0006952,GO:0010043,GO:0010228,GO:0080184	copper ion binding|cytosol|defense response|response to zinc ion|vegetative to reproductive phase transition of meristem|response to phenylpropanoid			Down
AT1G23140	T26J12.9	Calcium-dependent lipid-binding (CaLB domain) family protein	GO:0005096,GO:0005543,GO:0005634,GO:0005886,GO:0009738,GO:0009789,GO:0043547,GO:0046872,GO:0048046	GTPase activator activity|phospholipid binding|nucleus|plasma membrane|abscisic acid-activated signaling pathway|positive regulation of abscisic acid-activated signaling pathway|positive regulation of GTPase activity|metal ion binding|apoplast			Down
AT1G23340	F26F24.22	carboxyl-terminal proteinase, putative (DUF239)					Up
AT1G23480	CSLA03	cellulose synthase-like A3	GO:0000139,GO:0016021,GO:0047259,GO:0071555	Golgi membrane|integral component of membrane|glucomannan 4-beta-mannosyltransferase activity|cell wall organization			Up
AT1G23550	SRO2	similar to RCD one 2	GO:0003950,GO:0005634,GO:0007275	NAD+ ADP-ribosyltransferase activity|nucleus|multicellular organism development			Down
AT1G23730	BCA3	beta carbonic anhydrase 3	GO:0004089,GO:0005737,GO:0005829,GO:0005886,GO:0008270,GO:0010037,GO:0010119,GO:0015976,GO:0016020	carbonate dehydratase activity|cytoplasm|cytosol|plasma membrane|zinc ion binding|response to carbon dioxide|regulation of stomatal movement|carbon utilization|membrane	path:ath00910	Nitrogen metabolism	Down
AT1G23800	ALDH2B7	aldehyde dehydrogenase 2B7	GO:0004029,GO:0005759,GO:0043878	aldehyde dehydrogenase (NAD) activity|mitochondrial matrix|glyceraldehyde-3-phosphate dehydrogenase (NAD+) (non-phosphorylating) activity	path:ath00010,path:ath00053,path:ath00071,path:ath00280,path:ath00310,path:ath00330,path:ath00340,path:ath00380,path:ath00410,path:ath00561,path:ath00620	Glycolysis / Gluconeogenesis|Ascorbate and aldarate metabolism|Fatty acid degradation|Valine, leucine and isoleucine degradation|Lysine degradation|Arginine and proline metabolism|Histidine metabolism|Tryptophan metabolism|beta-Alanine metabolism|Glycerolipid metabolism|Pyruvate metabolism	Down
AT1G24130	F3I6.5	Transducin/WD40 repeat-like superfamily protein	GO:0005634,GO:0005737,GO:0009846	nucleus|cytoplasm|pollen germination			Up
AT1G24147	AT1G24147	transmembrane protein					Up
AT1G24260	44807	K-box region and MADS-box transcription factor family protein	GO:0000977,GO:0000982,GO:0001708,GO:0003677,GO:0003700,GO:0005634,GO:0007275,GO:0008134,GO:0009908,GO:0010093,GO:0043565,GO:0044212,GO:0045944,GO:0046983,GO:0048481,GO:0048833	RNA polymerase II regulatory region sequence-specific DNA binding|transcription factor activity, RNA polymerase II proximal promoter sequence-specific DNA binding|cell fate specification|DNA binding|DNA-binding transcription factor activity|nucleus|multicellular organism development|transcription factor binding|flower development|specification of floral organ identity|sequence-specific DNA bindin…			Down
AT1G24580	AT1G24580	RING/U-box superfamily protein	GO:0006970,GO:0009651,GO:0009687,GO:0009688,GO:0009739,GO:0010200,GO:0016021,GO:0016567,GO:0016740,GO:0046872	response to osmotic stress|response to salt stress|abscisic acid metabolic process|abscisic acid biosynthetic process|response to gibberellin|response to chitin|integral component of membrane|protein ubiquitination|transferase activity|metal ion binding			Down
AT1G25230	F4F7.38	Calcineurin-like metallo-phosphoesterase superfamily protein	GO:0003993,GO:0005576,GO:0008198,GO:0008199	acid phosphatase activity|extracellular region|ferrous iron binding|ferric iron binding	path:ath00740	Riboflavin metabolism	Up
AT1G25250	IDD16	indeterminate(ID)-domain 16	GO:0003677,GO:0003700,GO:0005634,GO:0006355,GO:0009630,GO:0009965,GO:0010601,GO:0046872,GO:0048444,GO:2000012	DNA binding|DNA-binding transcription factor activity|nucleus|regulation of transcription, DNA-templated|gravitropism|leaf morphogenesis|positive regulation of auxin biosynthetic process|metal ion binding|floral organ morphogenesis|regulation of auxin polar transport			Down
AT1G25277	AT1G25277	hypothetical protein					Down
AT1G25370	F4F7.1	hypothetical protein (DUF1639)					Down
AT1G25400	F2J7.13	transmembrane protein					Down
AT1G25440	BBX15	B-box type zinc finger protein with CCT domain-containing protein	GO:0003700,GO:0005634,GO:0006355,GO:0008270,GO:0016020	DNA-binding transcription factor activity|nucleus|regulation of transcription, DNA-templated|zinc ion binding|membrane			Up
AT1G26250	F28B23.9	Proline-rich extensin-like family protein					Up
AT1G26400	T1K7.22	FAD-binding Berberine family protein	GO:0005576,GO:0005618,GO:0016491,GO:0071949	extracellular region|cell wall|oxidoreductase activity|FAD binding			Down
AT1G26410	T1K7.21	FAD-binding Berberine family protein	GO:0005576,GO:0005618,GO:0016491,GO:0071456,GO:0071949	extracellular region|cell wall|oxidoreductase activity|cellular response to hypoxia|FAD binding			Down
AT1G26420	T1K7.20	FAD-binding Berberine family protein	GO:0005576,GO:0005618,GO:0016491,GO:0071949	extracellular region|cell wall|oxidoreductase activity|FAD binding			Down
AT1G26600	CLE9	CLAVATA3/ESR-RELATED 9	GO:0005615,GO:0007275,GO:0045168,GO:0048046	extracellular space|multicellular organism development|cell-cell signaling involved in cell fate commitment|apoplast			Up
AT1G26730	T24P13.11	EXS (ERD1/XPR1/SYG1) family protein	GO:0005794,GO:0005802,GO:0005886,GO:0006817,GO:0015114,GO:0016021,GO:0016036	Golgi apparatus|trans-Golgi network|plasma membrane|phosphate ion transport|phosphate ion transmembrane transporter activity|integral component of membrane|cellular response to phosphate starvation			Down
AT1G26930	T2P11.12	Galactose oxidase/kelch repeat superfamily protein	GO:0005634,GO:0005777	nucleus|peroxisome			Down
AT1G26945	KDR	basic helix-loop-helix (bHLH) DNA-binding superfamily protein	GO:0005634,GO:0005737,GO:0009416,GO:0040008,GO:0046983	nucleus|cytoplasm|response to light stimulus|regulation of growth|protein dimerization activity			Up
AT1G26970	T2P11.16	Protein kinase superfamily protein					Up
AT1G27040	AtNPF4.5	Major facilitator superfamily protein	GO:0015333,GO:0016021,GO:0035673,GO:1904680	peptide:proton symporter activity|integral component of membrane|oligopeptide transmembrane transporter activity|peptide transmembrane transporter activity			Down
AT1G27140	GSTU14	glutathione S-transferase tau 14	GO:0004364,GO:0005737,GO:0005829,GO:0006749,GO:0009407	glutathione transferase activity|cytoplasm|cytosol|glutathione metabolic process|toxin catabolic process	path:ath00480	Glutathione metabolism	Up
AT1G27210	T7N9.27	ARM repeat superfamily protein	GO:0005874,GO:0008017	microtubule|microtubule binding			Up
AT1G27760	SAT32	interferon-related developmental regulator family protein / IFRD protein family					Down
AT1G27980	DPL1	dihydrosphingosine phosphate lyase	GO:0005783,GO:0005789,GO:0006665,GO:0008117,GO:0016020,GO:0016021,GO:0016831,GO:0019752,GO:0030149,GO:0030170	endoplasmic reticulum|endoplasmic reticulum membrane|sphingolipid metabolic process|sphinganine-1-phosphate aldolase activity|membrane|integral component of membrane|carboxy-lyase activity|carboxylic acid metabolic process|sphingolipid catabolic process|pyridoxal phosphate binding	path:ath00600	Sphingolipid metabolism	Down
AT1G28190	F3H9.15	hypothetical protein					Down
AT1G28570	F1K23.19	SGNH hydrolase-type esterase superfamily protein	GO:0005576,GO:0016042,GO:0016788	extracellular region|lipid catabolic process|hydrolase activity, acting on ester bonds			Down
AT1G28600	F1K23.28	GDSL-like Lipase/Acylhydrolase superfamily protein	GO:0005576,GO:0005618,GO:0016042,GO:0016788	extracellular region|cell wall|lipid catabolic process|hydrolase activity, acting on ester bonds			Down
AT1G28660	AT1G28660	GDSL-like Lipase/Acylhydrolase superfamily protein	GO:0005576,GO:0016042,GO:0016788	extracellular region|lipid catabolic process|hydrolase activity, acting on ester bonds			Down
AT1G29020	F28N24.34	Calcium-binding EF-hand family protein	GO:0005509,GO:0005886,GO:0006814,GO:0006874,GO:0015369,GO:0016021,GO:0070588	calcium ion binding|plasma membrane|sodium ion transport|cellular calcium ion homeostasis|calcium:proton antiporter activity|integral component of membrane|calcium ion transmembrane transport			Up
AT1G29070	F28N24.22	Ribosomal protein L34	GO:0003735,GO:0005762,GO:0006412,GO:0009507,GO:0019843	structural constituent of ribosome|mitochondrial large ribosomal subunit|translation|chloroplast|rRNA binding	path:ath03010	Ribosome	Up
AT1G29090	F28N24.20	Cysteine proteinases superfamily protein	GO:0007568,GO:0008234,GO:0009723,GO:0009737,GO:0009739,GO:0010150,GO:0010282,GO:0010623	aging|cysteine-type peptidase activity|response to ethylene|response to abscisic acid|response to gibberellin|leaf senescence|senescence-associated vacuole|programmed cell death involved in cell development			Down
AT1G29195	AT1G29195	phosphatidylinositol 4-phosphate 5-kinase MSS4-like protein					Down
AT1G29290	F28N24.30	B-cell lymphoma 6 protein	GO:0005179,GO:0006970,GO:0006995,GO:0007275,GO:0010037,GO:0048046,GO:1902025,GO:2000280	hormone activity|response to osmotic stress|cellular response to nitrogen starvation|multicellular organism development|response to carbon dioxide|apoplast|nitrate import|regulation of root development			Down
AT1G29420	F15D2.32	SAUR-like auxin-responsive protein family	GO:0005886,GO:0007275,GO:0009734,GO:0009926,GO:0040008	plasma membrane|multicellular organism development|auxin-activated signaling pathway|auxin polar transport|regulation of growth			Up
AT1G29430	F15D2.2	SAUR-like auxin-responsive protein family	GO:0005886,GO:0009734,GO:0009926,GO:0040008,GO:0080086	plasma membrane|auxin-activated signaling pathway|auxin polar transport|regulation of growth|stamen filament development			Up
AT1G29440	SAUR63	SAUR-like auxin-responsive protein family	GO:0005886,GO:0009734,GO:0009926,GO:0040008,GO:0080086	plasma membrane|auxin-activated signaling pathway|auxin polar transport|regulation of growth|stamen filament development			Up
AT1G29450	F15D2.4	SAUR-like auxin-responsive protein family	GO:0005886,GO:0007275,GO:0009734,GO:0009926,GO:0040008	plasma membrane|multicellular organism development|auxin-activated signaling pathway|auxin polar transport|regulation of growth			Up
AT1G29460	F15D2.35	SAUR-like auxin-responsive protein family	GO:0005886,GO:0007275,GO:0009734,GO:0009926,GO:0040008	plasma membrane|multicellular organism development|auxin-activated signaling pathway|auxin polar transport|regulation of growth			Up
AT1G29465	AT1G29465	transmembrane protein					Up
AT1G29500	F15D2.8	SAUR-like auxin-responsive protein family	GO:0005634,GO:0005730,GO:0005886,GO:0007275,GO:0009734,GO:0009926,GO:0040008	nucleus|nucleolus|plasma membrane|multicellular organism development|auxin-activated signaling pathway|auxin polar transport|regulation of growth			Up
AT1G29510	SAUR68	SAUR-like auxin-responsive protein family	GO:0005886,GO:0007275,GO:0009734,GO:0009926,GO:0040008	plasma membrane|multicellular organism development|auxin-activated signaling pathway|auxin polar transport|regulation of growth			Up
AT1G29600	F15D2.17	Zinc finger C-x8-C-x5-C-x3-H type family protein	GO:0003677,GO:0046872	DNA binding|metal ion binding			Up
AT1G29640	F15D2.20	senescence regulator (Protein of unknown function, DUF584)					Down
AT1G29660	F15D2.21	GDSL-like Lipase/Acylhydrolase superfamily protein	GO:0005634,GO:0009627,GO:0016042,GO:0016788,GO:0048046	nucleus|systemic acquired resistance|lipid catabolic process|hydrolase activity, acting on ester bonds|apoplast			Up
AT1G29670	F15D2.22	GDSL-like Lipase/Acylhydrolase superfamily protein	GO:0005618,GO:0009507,GO:0009534,GO:0016042,GO:0016788,GO:0048046	cell wall|chloroplast|chloroplast thylakoid|lipid catabolic process|hydrolase activity, acting on ester bonds|apoplast			Up
AT1G29680	F15D2.23	histone acetyltransferase (DUF1264)					Down
AT1G29910	CAB3	chlorophyll A/B binding protein 3	GO:0005739,GO:0009416,GO:0009507,GO:0009522,GO:0009523,GO:0009534,GO:0009535,GO:0009579,GO:0009768,GO:0010287,GO:0016021,GO:0016168,GO:0018298,GO:0046872	mitochondrion|response to light stimulus|chloroplast|photosystem I|photosystem II|chloroplast thylakoid|chloroplast thylakoid membrane|thylakoid|photosynthesis, light harvesting in photosystem I|plastoglobule|integral component of membrane|chlorophyll binding|protein-chromophore linkage|metal ion binding	path:ath00196	Photosynthesis - antenna proteins	Up
AT1G29920	CAB2	chlorophyll A/B-binding protein 2	GO:0005739,GO:0009416,GO:0009507,GO:0009522,GO:0009523,GO:0009534,GO:0009535,GO:0009579,GO:0009768,GO:0010287,GO:0016021,GO:0016168,GO:0018298,GO:0046872	mitochondrion|response to light stimulus|chloroplast|photosystem I|photosystem II|chloroplast thylakoid|chloroplast thylakoid membrane|thylakoid|photosynthesis, light harvesting in photosystem I|plastoglobule|integral component of membrane|chlorophyll binding|protein-chromophore linkage|metal ion binding	path:ath00196	Photosynthesis - antenna proteins	Up
AT1G29930	CAB1	chlorophyll A/B binding protein 1	GO:0009416,GO:0009507,GO:0009522,GO:0009523,GO:0009534,GO:0009535,GO:0009579,GO:0009768,GO:0016021,GO:0016168,GO:0018298,GO:0019904,GO:0046872	response to light stimulus|chloroplast|photosystem I|photosystem II|chloroplast thylakoid|chloroplast thylakoid membrane|thylakoid|photosynthesis, light harvesting in photosystem I|integral component of membrane|chlorophyll binding|protein-chromophore linkage|protein domain specific binding|metal ion binding	path:ath00196	Photosynthesis - antenna proteins	Up
AT1G30100	NCED5	nine-cis-epoxycarotenoid dioxygenase 5	GO:0009414,GO:0009507,GO:0009535,GO:0009570,GO:0009579,GO:0009688,GO:0010162,GO:0010436,GO:0016121,GO:0045549,GO:0046872	response to water deprivation|chloroplast|chloroplast thylakoid membrane|chloroplast stroma|thylakoid|abscisic acid biosynthetic process|seed dormancy process|carotenoid dioxygenase activity|carotene catabolic process|9-cis-epoxycarotenoid dioxygenase activity|metal ion binding	path:ath00906	Carotenoid biosynthesis	Down
AT1G30160	T2H7.4	hypothetical protein (DUF295)					Down
AT1G30190	T2H7.2	cotton fiber protein					Up
AT1G30220	INT2	inositol transporter 2	GO:0005351,GO:0005355,GO:0005366,GO:0005886,GO:0005887,GO:0008645,GO:0015798,GO:0023052,GO:0090406	carbohydrate:proton symporter activity|glucose transmembrane transporter activity|myo-inositol:proton symporter activity|plasma membrane|integral component of plasma membrane|hexose transmembrane transport|myo-inositol transport|signaling|pollen tube			Down
AT1G30250	F12P21.5	hypothetical protein					Down
AT1G30280	F12P21.7	Chaperone DnaJ-domain superfamily protein	GO:0005737,GO:0006898,GO:0007015,GO:0009903,GO:0009904,GO:0030276,GO:0031982,GO:0043231,GO:0071483,GO:0072318,GO:0072583	cytoplasm|receptor-mediated endocytosis|actin filament organization|chloroplast avoidance movement|chloroplast accumulation movement|clathrin binding|vesicle|intracellular membrane-bounded organelle|cellular response to blue light|clathrin coat disassembly|clathrin-dependent endocytosis			Up
AT1G30380	PSAK	photosystem I subunit K	GO:0009507,GO:0009522,GO:0009534,GO:0009535,GO:0009579,GO:0015979,GO:0016021	chloroplast|photosystem I|chloroplast thylakoid|chloroplast thylakoid membrane|thylakoid|photosynthesis|integral component of membrane	path:ath00195	Photosynthesis	Up
AT1G30500	NF-YA7	nuclear factor Y, subunit A7	GO:0003677,GO:0003700,GO:0005634,GO:0045892	DNA binding|DNA-binding transcription factor activity|nucleus|negative regulation of transcription, DNA-templated			Down
AT1G30520	AAE14	acyl-activating enzyme 14	GO:0005524,GO:0005777,GO:0005778,GO:0008756,GO:0009507,GO:0016021,GO:0031969,GO:0042372	ATP binding|peroxisome|peroxisomal membrane|o-succinylbenzoate-CoA ligase activity|chloroplast|integral component of membrane|chloroplast membrane|phylloquinone biosynthetic process	path:ath00130	Ubiquinone and other terpenoid-quinone biosynthesis	Up
AT1G30550	F26G16.17	S-adenosyl-L-methionine-dependent methyltransferase superfamily protein	GO:0005634,GO:0005730,GO:0005737,GO:0005829,GO:0009452,GO:0036261,GO:0071164,GO:0072686	nucleus|nucleolus|cytoplasm|cytosol|7-methylguanosine RNA capping|7-methylguanosine cap hypermethylation|RNA trimethylguanosine synthase activity|mitotic spindle	path:ath03013	RNA transport	Up
AT1G30660	T5I8.11	nucleic acid binding protein	GO:0016779,GO:0046872	nucleotidyltransferase activity|metal ion binding			Down
AT1G30700	T5I8.15	FAD-binding Berberine family protein	GO:0005576,GO:0005618,GO:0016491,GO:0071949	extracellular region|cell wall|oxidoreductase activity|FAD binding			Down
AT1G30760	AT1G30760	FAD-binding Berberine family protein	GO:0005576,GO:0005618,GO:0045551,GO:0050268,GO:0052747,GO:0071949	extracellular region|cell wall|cinnamyl-alcohol dehydrogenase activity|coniferyl-alcohol dehydrogenase activity|sinapyl alcohol dehydrogenase activity|FAD binding	path:ath00940	Phenylpropanoid biosynthesis	Down
AT1G31040	F17F8.4	PLATZ transcription factor family protein					Up
AT1G31310	T19E23.10	hydroxyproline-rich glycoprotein family protein	GO:0003677,GO:0003700,GO:0005634,GO:0006355,GO:0006952,GO:0042803,GO:0045892,GO:0050777,GO:0071219	DNA binding|DNA-binding transcription factor activity|nucleus|regulation of transcription, DNA-templated|defense response|protein homodimerization activity|negative regulation of transcription, DNA-templated|negative regulation of immune response|cellular response to molecule of bacterial origin			Up
AT1G31330	PSAF	photosystem I subunit F	GO:0009507,GO:0009534,GO:0009535,GO:0009538,GO:0009579,GO:0009941,GO:0010287,GO:0015979,GO:0016020,GO:0016021,GO:0019904	chloroplast|chloroplast thylakoid|chloroplast thylakoid membrane|photosystem I reaction center|thylakoid|chloroplast envelope|plastoglobule|photosynthesis|membrane|integral component of membrane|protein domain specific binding	path:ath00195	Photosynthesis	Up
AT1G31370	T8E3.14	Ubiquitin-specific protease family C19-related protein					Down
AT1G31580	ECS1	ECS1	GO:0005618,GO:0009416,GO:0009617	cell wall|response to light stimulus|response to bacterium			Up
AT1G31750	F5M6.24	proline-rich family protein					Down
AT1G31920	F5M6.8	Tetratricopeptide repeat (TPR)-like superfamily protein					Up
AT1G31950	F5M6.5	Terpenoid cyclases/Protein prenyltransferases superfamily protein	GO:0000287,GO:0005737,GO:0009975,GO:0010333,GO:0016020,GO:0016114,GO:0051762	magnesium ion binding|cytoplasm|cyclase activity|terpene synthase activity|membrane|terpenoid biosynthetic process|sesquiterpene biosynthetic process			Up
AT1G32060	PRK	phosphoribulokinase	GO:0005524,GO:0008974,GO:0009409,GO:0009507,GO:0009535,GO:0009570,GO:0009579,GO:0009735,GO:0009941,GO:0010319,GO:0016020,GO:0019253,GO:0042742,GO:0042803,GO:0048046,GO:0097718,GO:0099080	ATP binding|phosphoribulokinase activity|response to cold|chloroplast|chloroplast thylakoid membrane|chloroplast stroma|thylakoid|response to cytokinin|chloroplast envelope|stromule|membrane|reductive pentose-phosphate cycle|defense response to bacterium|protein homodimerization activity|apoplast|disordered domain specific binding|supramolecular complex	path:ath00710	Carbon fixation in photosynthetic organisms	Up
AT1G32080	LrgB	membrane protein	GO:0009507,GO:0009658,GO:0009706,GO:0009853,GO:0009941,GO:0016020,GO:0016021,GO:0043879,GO:0097339,GO:1901974,GO:1901975	chloroplast|chloroplast organization|chloroplast inner membrane|photorespiration|chloroplast envelope|membrane|integral component of membrane|glycolate transmembrane transporter activity|glycolate transmembrane transport|glycerate transmembrane transporter activity|glycerate transmembrane transport			Up
AT1G32450	NRT1.5	nitrate transporter 1.5	GO:0005886,GO:0010150,GO:0010167,GO:0015112,GO:0015293,GO:0015386,GO:0015706,GO:0016021,GO:0055075,GO:1902600	plasma membrane|leaf senescence|response to nitrate|nitrate transmembrane transporter activity|symporter activity|potassium:proton antiporter activity|nitrate transport|integral component of membrane|potassium ion homeostasis|proton transmembrane transport			Up
AT1G32470	F5D14.25	Single hybrid motif superfamily protein	GO:0005739,GO:0005960,GO:0009507,GO:0019464	mitochondrion|glycine cleavage complex|chloroplast|glycine decarboxylation via glycine cleavage system	path:ath00260,path:ath00630	Glycine, serine and threonine metabolism|Glyoxylate and dicarboxylate metabolism	Up
AT1G32560	AtLEA4-1	Late embryogenesis abundant protein, group 1 protein	GO:0005829,GO:0006970,GO:0009414,GO:0009506,GO:0009793,GO:0048316	cytosol|response to osmotic stress|response to water deprivation|plasmodesma|embryo development ending in seed dormancy|seed development			Down
AT1G32780	F6N18.16	GroES-like zinc-binding dehydrogenase family protein	GO:0004022,GO:0005737,GO:0008270	alcohol dehydrogenase (NAD) activity|cytoplasm|zinc ion binding	path:ath00010,path:ath00071,path:ath00350	Glycolysis / Gluconeogenesis|Fatty acid degradation|Tyrosine metabolism	Up
AT1G32900	GBSS1	UDP-Glycosyltransferase superfamily protein	GO:0004373,GO:0009011,GO:0009507,GO:0009569,GO:0019252,GO:0102502	glycogen (starch) synthase activity|starch synthase activity|chloroplast|chloroplast starch grain|starch biosynthetic process|ADP-glucose-starch glucosyltransferase activity	path:ath00500	Starch and sucrose metabolism	Down
AT1G32940	SBT3.5	Subtilase family protein	GO:0004252,GO:0005576,GO:0005618,GO:0040008	serine-type endopeptidase activity|extracellular region|cell wall|regulation of growth			Down
AT1G32950	F9L11.12	Subtilase family protein	GO:0004252,GO:0005576	serine-type endopeptidase activity|extracellular region			Down
AT1G32960	SBT3.3	Subtilase family protein	GO:0004252,GO:0009505,GO:0009682,GO:0031012	serine-type endopeptidase activity|plant-type cell wall|induced systemic resistance|extracellular matrix			Down
AT1G32990	PRPL11	plastid ribosomal protein l11	GO:0000027,GO:0003735,GO:0006412,GO:0009507,GO:0009570,GO:0009941,GO:0016020,GO:0019843,GO:0022626	ribosomal large subunit assembly|structural constituent of ribosome|translation|chloroplast|chloroplast stroma|chloroplast envelope|membrane|rRNA binding|cytosolic ribosome	path:ath03010	Ribosome	Up
AT1G33030	F9L11.18	O-methyltransferase family protein	GO:0009809,GO:0046983,GO:0047763	lignin biosynthetic process|protein dimerization activity|caffeate O-methyltransferase activity			Down
AT1G33102	AT1G33102	hypothetical protein					Down
AT1G33280	NAC015	NAC domain containing protein 15	GO:0003700,GO:0005634,GO:0009834,GO:0010628,GO:0043565,GO:0045893,GO:0048829	DNA-binding transcription factor activity|nucleus|plant-type secondary cell wall biogenesis|positive regulation of gene expression|sequence-specific DNA binding|positive regulation of transcription, DNA-templated|root cap development			Up
AT1G33540	scpl18	serine carboxypeptidase-like 18	GO:0004185,GO:0005576,GO:0019748	serine-type carboxypeptidase activity|extracellular region|secondary metabolic process			Up
AT1G33720	CYP76C6	cytochrome P450, family 76, subfamily C, polypeptide 6	GO:0005506,GO:0016020,GO:0016021,GO:0016709,GO:0020037	iron ion binding|membrane|integral component of membrane|oxidoreductase activity, acting on paired donors, with incorporation or reduction of molecular oxygen, NAD(P)H as one donor, and incorporation of one atom of oxygen|heme binding			Up
AT1G33750	F14M2.13	Terpenoid cyclases/Protein prenyltransferases superfamily protein	GO:0000287,GO:0005737,GO:0009975,GO:0010333,GO:0016114,GO:0051762	magnesium ion binding|cytoplasm|cyclase activity|terpene synthase activity|terpenoid biosynthetic process|sesquiterpene biosynthetic process			Up
AT1G33770	F14M2.11	Protein kinase superfamily protein	GO:0004693,GO:0005524,GO:0005634,GO:0006468	cyclin-dependent protein serine/threonine kinase activity|ATP binding|nucleus|protein phosphorylation			Up
AT1G33790	F14M2.9	jacalin lectin family protein	GO:0009507,GO:0030246	chloroplast|carbohydrate binding			Down
AT1G33811	AT1G33811	GDSL-like Lipase/Acylhydrolase superfamily protein	GO:0005576,GO:0016042,GO:0016788	extracellular region|lipid catabolic process|hydrolase activity, acting on ester bonds			Up
AT1G33930	T3M13.5	P-loop containing nucleoside triphosphate hydrolases superfamily protein	GO:0005525	GTP binding			Up
AT1G34110	F12G12.7	Leucine-rich receptor-like protein kinase family protein	GO:0004672,GO:0004674,GO:0005524,GO:0009506,GO:0016021,GO:0046777	protein kinase activity|protein serine/threonine kinase activity|ATP binding|plasmodesma|integral component of membrane|protein autophosphorylation			Up
AT1G34760	GRF11	general regulatory factor 11	GO:0005634,GO:0005737,GO:0019904,GO:0051117	nucleus|cytoplasm|protein domain specific binding|ATPase binding			Up
AT1G35240	ARF20	auxin response factor 20	GO:0003677,GO:0003700,GO:0005634,GO:0006355,GO:0009734	DNA binding|DNA-binding transcription factor activity|nucleus|regulation of transcription, DNA-templated|auxin-activated signaling pathway			Up
AT1G35310	MLP168	MLP-like protein 168	GO:0006952	defense response			Up
AT1G35625	F15O4.19	RING/U-box superfamily protein	GO:0000306,GO:0006511,GO:0015031,GO:0016021,GO:0031902,GO:0032586,GO:0046872,GO:0061630	extrinsic component of vacuolar membrane|ubiquitin-dependent protein catabolic process|protein transport|integral component of membrane|late endosome membrane|protein storage vacuole membrane|metal ion binding|ubiquitin protein ligase activity			Down
AT1G35680	RPL21C	Ribosomal protein L21	GO:0003735,GO:0005634,GO:0005840,GO:0006412,GO:0009409,GO:0009507,GO:0009570,GO:0009658,GO:0009793,GO:0009941,GO:0010027,GO:0019843	structural constituent of ribosome|nucleus|ribosome|translation|response to cold|chloroplast|chloroplast stroma|chloroplast organization|embryo development ending in seed dormancy|chloroplast envelope|thylakoid membrane organization|rRNA binding	path:ath03010	Ribosome	Up
AT1G35720	ANNAT1	annexin 1	GO:0004601,GO:0005507,GO:0005509,GO:0005524,GO:0005544,GO:0005618,GO:0005739,GO:0005773,GO:0005774,GO:0005829,GO:0005886,GO:0006970,GO:0008270,GO:0009408,GO:0009409,GO:0009414,GO:0009506,GO:0009507,GO:0009570,GO:0009579,GO:0009651,GO:0009737,GO:0016020,GO:0042803,GO:0046686,GO:0048046,GO:0070588,GO:0071435	peroxidase activity|copper ion binding|calcium ion binding|ATP binding|calcium-dependent phospholipid binding|cell wall|mitochondrion|vacuole|vacuolar membrane|cytosol|plasma membrane|response to osmotic stress|zinc ion binding|response to heat|response to cold|response to water deprivation|plasmodesma|chloroplast|chloroplast stroma|thylakoid|response to salt stress|response to abscisic acid|memb…			Down
AT1G35910	TPPD	Haloacid dehalogenase-like hydrolase (HAD) superfamily protein	GO:0004805,GO:0005992,GO:0006970,GO:0006979,GO:0009507,GO:0009651,GO:0015927	trehalose-phosphatase activity|trehalose biosynthetic process|response to osmotic stress|response to oxidative stress|chloroplast|response to salt stress|trehalase activity	path:ath00500	Starch and sucrose metabolism	Down
AT1G36370	SHM7	serine hydroxymethyltransferase 7	GO:0004372,GO:0005634,GO:0005737,GO:0006544,GO:0006565,GO:0006730,GO:0008270,GO:0016597,GO:0019264,GO:0030170,GO:0035999,GO:0044030,GO:0046500,GO:0046653,GO:0046655,GO:0046686,GO:0050897,GO:0055063,GO:0070905,GO:1904482	glycine hydroxymethyltransferase activity|nucleus|cytoplasm|glycine metabolic process|L-serine catabolic process|one-carbon metabolic process|zinc ion binding|amino acid binding|glycine biosynthetic process from serine|pyridoxal phosphate binding|tetrahydrofolate interconversion|regulation of DNA methylation|S-adenosylmethionine metabolic process|tetrahydrofolate metabolic process|folic acid meta…	path:ath00260,path:ath00460,path:ath00630,path:ath00670	Glycine, serine and threonine metabolism|Cyanoamino acid metabolism|Glyoxylate and dicarboxylate metabolism|One carbon pool by folate	Down
AT1G36622	AT1G36622	transmembrane protein	GO:0008299,GO:0009507,GO:0009536,GO:0009570,GO:0010236,GO:0015979,GO:0046872,GO:0050347,GO:0052924	isoprenoid biosynthetic process|chloroplast|plastid|chloroplast stroma|plastoquinone biosynthetic process|photosynthesis|metal ion binding|trans-octaprenyltranstransferase activity|all-trans-nonaprenyl-diphosphate synthase (geranylgeranyl-diphosphate specific) activity			Down
AT1G36940	T32E20.35	myotubularin-like protein					Up
AT1G43160	RAP2.6	related to AP2 6	GO:0003677,GO:0003700,GO:0005634,GO:0006952,GO:0006970,GO:0009409,GO:0009414,GO:0009611,GO:0009651,GO:0009658,GO:0009737,GO:0009751,GO:0009753,GO:0009873,GO:0034605,GO:0045893	DNA binding|DNA-binding transcription factor activity|nucleus|defense response|response to osmotic stress|response to cold|response to water deprivation|response to wounding|response to salt stress|chloroplast organization|response to abscisic acid|response to salicylic acid|response to jasmonic acid|ethylene-activated signaling pathway|cellular response to heat|positive regulation of transcripti…			Down
AT1G43670	FBP	Inositol monophosphatase family protein	GO:0005634,GO:0005737,GO:0005829,GO:0005983,GO:0005986,GO:0006000,GO:0006002,GO:0006094,GO:0009737,GO:0009750,GO:0015979,GO:0030388,GO:0042132,GO:0046872	nucleus|cytoplasm|cytosol|starch catabolic process|sucrose biosynthetic process|fructose metabolic process|fructose 6-phosphate metabolic process|gluconeogenesis|response to abscisic acid|response to fructose|photosynthesis|fructose 1,6-bisphosphate metabolic process|fructose 1,6-bisphosphate 1-phosphatase activity|metal ion binding	path:ath00010,path:ath00030,path:ath00051,path:ath00710	Glycolysis / Gluconeogenesis|Pentose phosphate pathway|Fructose and mannose metabolism|Carbon fixation in photosynthetic organisms	Up
AT1G43800	FTM1	Plant stearoyl-acyl-carrier-protein desaturase family protein	GO:0006631,GO:0006633,GO:0009570,GO:0016020,GO:0045300,GO:0046872,GO:0102786	fatty acid metabolic process|fatty acid biosynthetic process|chloroplast stroma|membrane|acyl-[acyl-carrier-protein] desaturase activity|metal ion binding|stearoyl-[acp] desaturase activity	path:ath00061,path:ath01040	Fatty acid biosynthesis|Biosynthesis of unsaturated fatty acids	Down
AT1G43910	F9C16.7	P-loop containing nucleoside triphosphate hydrolases superfamily protein	GO:0005524,GO:0005783,GO:0005794,GO:0009506,GO:0009737,GO:0016021,GO:0016887,GO:0051365	ATP binding|endoplasmic reticulum|Golgi apparatus|plasmodesma|response to abscisic acid|integral component of membrane|ATPase activity|cellular response to potassium ion starvation			Down
AT1G44100	AAP5	amino acid permease 5	GO:0003333,GO:0005886,GO:0015171,GO:0015174,GO:0015293,GO:0015802,GO:0015809,GO:0016021	amino acid transmembrane transport|plasma membrane|amino acid transmembrane transporter activity|basic amino acid transmembrane transporter activity|symporter activity|basic amino acid transport|arginine transport|integral component of membrane			Down
AT1G44446	CH1	Pheophorbide a oxygenase family protein with Rieske 2Fe-2S domain-containing protein	GO:0005506,GO:0009507,GO:0009535,GO:0009706,GO:0010277,GO:0015995,GO:0042651,GO:0051537	iron ion binding|chloroplast|chloroplast thylakoid membrane|chloroplast inner membrane|chlorophyllide a oxygenase [overall] activity|chlorophyll biosynthetic process|thylakoid membrane|2 iron, 2 sulfur cluster binding	path:ath00860	Porphyrin and chlorophyll metabolism	Up
AT1G45616	RLP6	receptor like protein 6	GO:0005886,GO:0016020,GO:0016021	plasma membrane|membrane|integral component of membrane			Down
AT1G47395	AT1G47395	hypothetical protein					Down
AT1G47400	T3F24.21	hypothetical protein					Down
AT1G47510	5PTASE11	inositol polyphosphate 5-phosphatase 11	GO:0004439,GO:0005886,GO:0009651,GO:0009733,GO:0009737,GO:0009753,GO:0034485,GO:0043813,GO:0046855,GO:0046856	phosphatidylinositol-4,5-bisphosphate 5-phosphatase activity|plasma membrane|response to salt stress|response to auxin|response to abscisic acid|response to jasmonic acid|phosphatidylinositol-3,4,5-trisphosphate 5-phosphatase activity|phosphatidylinositol-3,5-bisphosphate 5-phosphatase activity|inositol phosphate dephosphorylation|phosphatidylinositol dephosphorylation			Down
AT1G47540	F16N3.19	Scorpion toxin-like knottin superfamily protein	GO:0005576,GO:0008200,GO:0031640,GO:0050832	extracellular region|ion channel inhibitor activity|killing of cells of other organism|defense response to fungus			Down
AT1G47890	RLP7	receptor like protein 7	GO:0005886,GO:0016021	plasma membrane|integral component of membrane			Down
AT1G47960	C/VIF1	cell wall / vacuolar inhibitor of fructosidase 1	GO:0004857,GO:0005618,GO:0005773,GO:0043086	enzyme inhibitor activity|cell wall|vacuole|negative regulation of catalytic activity			Down
AT1G48000	MYB112	myb domain protein 112	GO:0005634,GO:0009409,GO:0009651,GO:0009737,GO:0009751,GO:0043565,GO:0045893,GO:0046686,GO:1901002,GO:1902584	nucleus|response to cold|response to salt stress|response to abscisic acid|response to salicylic acid|sequence-specific DNA binding|positive regulation of transcription, DNA-templated|response to cadmium ion|positive regulation of response to salt stress|positive regulation of response to water deprivation			Down
AT1G48510	T1N15.12	Surfeit locus 1 cytochrome c oxidase biogenesis protein	GO:0005743,GO:0016021	mitochondrial inner membrane|integral component of membrane			Up
AT1G48800	F11I4.3	Terpenoid cyclases/Protein prenyltransferases superfamily protein	GO:0000287,GO:0005737,GO:0009975,GO:0010333,GO:0016114,GO:0051762	magnesium ion binding|cytoplasm|cyclase activity|terpene synthase activity|terpenoid biosynthetic process|sesquiterpene biosynthetic process			Up
AT1G49130	BBX17	B-box type zinc finger protein with CCT domain-containing protein	GO:0005634,GO:0006355,GO:0008270	nucleus|regulation of transcription, DNA-templated|zinc ion binding			Up
AT1G49200	F27J15.33	RING/U-box superfamily protein	GO:0016021,GO:0016567,GO:0016740,GO:0046872	integral component of membrane|protein ubiquitination|transferase activity|metal ion binding			Up
AT1G49330	F13F21.24	hydroxyproline-rich glycoprotein family protein					Down
AT1G49405	CASP-like protein 5C3	Uncharacterized protein family (UPF0497)	GO:0005886,GO:0016021	plasma membrane|integral component of membrane			Down
AT1G49450	F13F21.11	Transducin/WD40 repeat-like superfamily protein	GO:0005634,GO:0005737,GO:0009846	nucleus|cytoplasm|pollen germination			Up
AT1G49500	F13F21.6	transcription initiation factor TFIID subunit 1b-like protein					Up
AT1G49640	F14J22.12	alpha/beta-Hydrolases superfamily protein	GO:0052689	carboxylic ester hydrolase activity			Down
AT1G49730	F14J22.6	Protein kinase superfamily protein					Up
AT1G49750	F14J22.4	Leucine-rich repeat (LRR) family protein	GO:0005576	extracellular region			Up
AT1G49780	PUB26	plant U-box 26	GO:0009814,GO:0016567,GO:0061630	defense response, incompatible interaction|protein ubiquitination|ubiquitin protein ligase activity			Up
AT1G49790	F10F5.4	F-box associated ubiquitination effector family protein					Up
AT1G49860	GSTF14	glutathione S-transferase (class phi) 14	GO:0004364,GO:0005737,GO:0005829,GO:0006749,GO:0009407	glutathione transferase activity|cytoplasm|cytosol|glutathione metabolic process|toxin catabolic process	path:ath00480	Glutathione metabolism	Up
AT1G49900	T18C15.3	C2H2 type zinc finger transcription factor family	GO:0003677,GO:0003700,GO:0005634,GO:0009414,GO:0009737,GO:0009738,GO:0009793,GO:0010200,GO:0042538,GO:0043565,GO:0044212,GO:0045892,GO:0046872	DNA binding|DNA-binding transcription factor activity|nucleus|response to water deprivation|response to abscisic acid|abscisic acid-activated signaling pathway|embryo development ending in seed dormancy|response to chitin|hyperosmotic salinity response|sequence-specific DNA binding|transcription regulatory region DNA binding|negative regulation of transcription, DNA-templated|metal ion binding			Down
AT1G49975	AT1G49975	photosystem I reaction center subunit N					Up
AT1G50420	SCL3	scarecrow-like 3	GO:0003700,GO:0003712,GO:0005634,GO:0006355,GO:0009739,GO:0043565	DNA-binding transcription factor activity|transcription coregulator activity|nucleus|regulation of transcription, DNA-templated|response to gibberellin|sequence-specific DNA binding			Down
AT1G50732	AT1G50732	transmembrane protein					Up
AT1G50900	GDC1	Ankyrin repeat family protein	GO:0006886,GO:0009507,GO:0009535,GO:0009570,GO:0009941,GO:0080167,GO:0090391	intracellular protein transport|chloroplast|chloroplast thylakoid membrane|chloroplast stroma|chloroplast envelope|response to karrikin|granum assembly			Up
AT1G50960	GA2OX7	gibberellin 2-oxidase 7	GO:0009651,GO:0009685,GO:0009686,GO:0009735,GO:0046872,GO:0051213,GO:0052635	response to salt stress|gibberellin metabolic process|gibberellin biosynthetic process|response to cytokinin|metal ion binding|dioxygenase activity|C-20 gibberellin 2-beta-dioxygenase activity	path:ath00904	Diterpenoid biosynthesis	Down
AT1G51400	F5D21.10	Photosystem II 5 kD protein	GO:0009523,GO:0009535,GO:0015979	photosystem II|chloroplast thylakoid membrane|photosynthesis			Up
AT1G51402	AT1G51402	hypothetical protein	GO:0009523,GO:0009535,GO:0015979	photosystem II|chloroplast thylakoid membrane|photosynthesis			Up
AT1G51470	BGLU35	beta glucosidase 35	GO:0005975,GO:0008422,GO:0009651,GO:0019137,GO:0019762,GO:0102483,GO:0102799	carbohydrate metabolic process|beta-glucosidase activity|response to salt stress|thioglucosidase activity|glucosinolate catabolic process|scopolin beta-glucosidase activity|glucosinolate glucohydrolase activity	path:ath00380	Tryptophan metabolism	Up
AT1G51760	IAR3	peptidase M20/M25/M40 family protein	GO:0005783,GO:0005788,GO:0005886,GO:0009611,GO:0010179,GO:0046872	endoplasmic reticulum|endoplasmic reticulum lumen|plasma membrane|response to wounding|IAA-Ala conjugate hydrolase activity|metal ion binding			Down
AT1G51820	T14L22.3	Leucine-rich repeat protein kinase family protein					Down
AT1G51830	T14L22.4	Leucine-rich repeat protein kinase family protein					Up
AT1G51840	T14L22.5	kinase-like protein					Up
AT1G51870	T14L22.8	protein kinase family protein					Up
AT1G51880	RHS6	root hair specific 6					Up
AT1G51940	LYK3	protein kinase family protein / peptidoglycan-binding LysM domain-containing protein	GO:0004674,GO:0005524,GO:0005886,GO:0006952,GO:0009737,GO:0009738,GO:0009789,GO:0016021,GO:0031348,GO:0045087,GO:0050832	protein serine/threonine kinase activity|ATP binding|plasma membrane|defense response|response to abscisic acid|abscisic acid-activated signaling pathway|positive regulation of abscisic acid-activated signaling pathway|integral component of membrane|negative regulation of defense response|innate immune response|defense response to fungus			Up
AT1G52030	MBP2	myrosinase-binding protein 2	GO:0006952,GO:0007155,GO:0009611,GO:0009908,GO:0010169,GO:0010180,GO:0030246	defense response|cell adhesion|response to wounding|flower development|thioglucosidase complex|thioglucosidase binding|carbohydrate binding			Down
AT1G52050	F5F19.11	Mannose-binding lectin superfamily protein	GO:0030246	carbohydrate binding			Up
AT1G52060	F5F19.12	Mannose-binding lectin superfamily protein	GO:0030246	carbohydrate binding			Up
AT1G52070	F5F19.13	Mannose-binding lectin superfamily protein	GO:0030246	carbohydrate binding			Up
AT1G52080	AR791	actin binding protein family	GO:0009507,GO:0009707,GO:0009902	chloroplast|chloroplast outer membrane|chloroplast relocation			Down
AT1G52110	F5F19.17	Mannose-binding lectin superfamily protein	GO:0030246	carbohydrate binding			Down
AT1G52120	F5F19.18	Mannose-binding lectin superfamily protein	GO:0030246	carbohydrate binding			Up
AT1G52190	AtNPF1.2	Major facilitator superfamily protein	GO:0005886,GO:0015333,GO:0015706,GO:0016021,GO:0035673,GO:0080054,GO:1904680	plasma membrane|peptide:proton symporter activity|nitrate transport|integral component of membrane|oligopeptide transmembrane transporter activity|low-affinity nitrate transmembrane transporter activity|peptide transmembrane transporter activity			Up
AT1G52220	CURT1C	CURVATURE THYLAKOID protein	GO:0009507,GO:0009535,GO:0016021	chloroplast|chloroplast thylakoid membrane|integral component of membrane			Up
AT1G52230	PSAH2	photosystem I subunit H2	GO:0009507,GO:0009534,GO:0009535,GO:0009538,GO:0009579,GO:0009735,GO:0010287,GO:0015979,GO:0016020,GO:0016021	chloroplast|chloroplast thylakoid|chloroplast thylakoid membrane|photosystem I reaction center|thylakoid|response to cytokinin|plastoglobule|photosynthesis|membrane|integral component of membrane	path:ath00195	Photosynthesis	Up
AT1G52245	AT1G52245	dynein light chain LC6, flagellar outer arm-like protein	GO:0000743,GO:0003774,GO:0005634,GO:0005829,GO:0005868,GO:0005874,GO:0030286,GO:0030437,GO:0030989,GO:0034399,GO:0035974,GO:0045505,GO:0051959,GO:2000582	nuclear migration involved in conjugation with cellular fusion|motor activity|nucleus|cytosol|cytoplasmic dynein complex|microtubule|dynein complex|ascospore formation|dynein-driven meiotic oscillatory nuclear movement|nuclear periphery|meiotic spindle pole body|dynein intermediate chain binding|dynein light intermediate chain binding|positive regulation of ATP-dependent microtubule motor activit…			Up
AT1G52290	PERK15	Protein kinase superfamily protein					Up
AT1G52565	AT1G52565	cytochrome P450 family protein					Down
AT1G52570	PLDALPHA2	phospholipase D alpha 2	GO:0004630,GO:0005509,GO:0005773,GO:0009738,GO:0009873,GO:0009941,GO:0016020,GO:0016042,GO:0030136,GO:0046470,GO:0070290	phospholipase D activity|calcium ion binding|vacuole|abscisic acid-activated signaling pathway|ethylene-activated signaling pathway|chloroplast envelope|membrane|lipid catabolic process|clathrin-coated vesicle|phosphatidylcholine metabolic process|N-acylphosphatidylethanolamine-specific phospholipase D activity	path:ath00564,path:ath00565,path:ath04144	Glycerophospholipid metabolism|Ether lipid metabolism|Endocytosis	Down
AT1G52700	F6D8.5	alpha/beta-Hydrolases superfamily protein	GO:0002084,GO:0005634,GO:0005737,GO:0005829,GO:0006631,GO:0008474,GO:0052689	protein depalmitoylation|nucleus|cytoplasm|cytosol|fatty acid metabolic process|palmitoyl-(protein) hydrolase activity|carboxylic ester hydrolase activity			Down
AT1G52750	F14G24.2	alpha/beta-Hydrolases superfamily protein					Up
AT1G52820	F14G24.9	2-oxoglutarate (2OG) and Fe(II)-dependent oxygenase superfamily protein	GO:0046872,GO:0051213	metal ion binding|dioxygenase activity			Up
AT1G52855	AT1G52855	hypothetical protein					Down
AT1G52880	NAM	NAC (No Apical Meristem) domain transcriptional regulator superfamily protein	GO:0003700,GO:0005634,GO:0043565,GO:0044212,GO:0045893,GO:0045995,GO:0048317,GO:0080060	DNA-binding transcription factor activity|nucleus|sequence-specific DNA binding|transcription regulatory region DNA binding|positive regulation of transcription, DNA-templated|regulation of embryonic development|seed morphogenesis|integument development			Down
AT1G52890	NAC019	NAC domain containing protein 19	GO:0003677,GO:0003700,GO:0005634,GO:0009414,GO:0045893	DNA binding|DNA-binding transcription factor activity|nucleus|response to water deprivation|positive regulation of transcription, DNA-templated			Down
AT1G52940	PAP5	purple acid phosphatase 5	GO:0003993,GO:0005576,GO:0046872	acid phosphatase activity|extracellular region|metal ion binding			Down
AT1G53080	F8L10.6	Legume lectin family protein	GO:0009505,GO:0030246,GO:0048046	plant-type cell wall|carbohydrate binding|apoplast			Down
AT1G53100	F8L10.4	Core-2/I-branching beta-1,6-N-acetylglucosaminyltransferase family protein	GO:0000139,GO:0005794,GO:0008375,GO:0009826,GO:0015020,GO:0016021	Golgi membrane|Golgi apparatus|acetylglucosaminyltransferase activity|unidimensional cell growth|glucuronosyltransferase activity|integral component of membrane			Down
AT1G53163	AT1G53163	membrane-associated kinase regulator					Up
AT1G53170	ERF8	ethylene response factor 8	GO:0003677,GO:0003700,GO:0005634,GO:0009873	DNA binding|DNA-binding transcription factor activity|nucleus|ethylene-activated signaling pathway			Down
AT1G53520	FAP3	Chalcone-flavanone isomerase family protein	GO:0005504,GO:0006631,GO:0009507,GO:0009570,GO:0016872	fatty acid binding|fatty acid metabolic process|chloroplast|chloroplast stroma|intramolecular lyase activity			Up
AT1G53635	AT1G53635	hypothetical protein					Up
AT1G53680	GSTU28	glutathione S-transferase TAU 28	GO:0004364,GO:0005737,GO:0005829,GO:0006749,GO:0009407,GO:0046686	glutathione transferase activity|cytoplasm|cytosol|glutathione metabolic process|toxin catabolic process|response to cadmium ion	path:ath00480	Glutathione metabolism	Up
AT1G53700	WAG1	WAG 1	GO:0004674,GO:0005524,GO:0005634,GO:0005737,GO:0005829,GO:0005886,GO:0006468,GO:0009734,GO:0009926,GO:0016301,GO:0040008,GO:0048825	protein serine/threonine kinase activity|ATP binding|nucleus|cytoplasm|cytosol|plasma membrane|protein phosphorylation|auxin-activated signaling pathway|auxin polar transport|kinase activity|regulation of growth|cotyledon development			Up
AT1G53790	T18A20.3	F-box and associated interaction domains-containing protein	GO:0005618	cell wall			Down
AT1G53880	T18A20.11	translation initiation factor eIF-2B subunit alpha	GO:0003743,GO:0005851,GO:0006446,GO:0030234,GO:0032045,GO:1903833	translation initiation factor activity|eukaryotic translation initiation factor 2B complex|regulation of translational initiation|enzyme regulator activity|guanyl-nucleotide exchange factor complex|positive regulation of cellular response to amino acid starvation	path:ath03013	RNA transport	Down
AT1G53887	AT1G53887	hypothetical protein					Down
AT1G54020	F15I1.10	GDSL-like Lipase/Acylhydrolase superfamily protein	GO:0005576,GO:0005773,GO:0016042,GO:0016788	extracellular region|vacuole|lipid catabolic process|hydrolase activity, acting on ester bonds			Down
AT1G54100	ALDH7B4	aldehyde dehydrogenase 7B4	GO:0004029,GO:0004043,GO:0005829,GO:0006081,GO:0009269,GO:0009651,GO:0009737,GO:0043878	aldehyde dehydrogenase (NAD) activity|L-aminoadipate-semialdehyde dehydrogenase activity|cytosol|cellular aldehyde metabolic process|response to desiccation|response to salt stress|response to abscisic acid|glyceraldehyde-3-phosphate dehydrogenase (NAD+) (non-phosphorylating) activity	path:ath00010,path:ath00053,path:ath00071,path:ath00260,path:ath00280,path:ath00310,path:ath00330,path:ath00340,path:ath00380,path:ath00410,path:ath00561,path:ath00620	Glycolysis / Gluconeogenesis|Ascorbate and aldarate metabolism|Fatty acid degradation|Glycine, serine and threonine metabolism|Valine, leucine and isoleucine degradation|Lysine degradation|Arginine and proline metabolism|Histidine metabolism|Tryptophan metabolism|beta-Alanine metabolism|Glycerolipid metabolism|Pyruvate metabolism	Down
AT1G54280	F20D21.10	ATPase E1-E2 type family protein / haloacid dehalogenase-like hydrolase family protein	GO:0000139,GO:0000287,GO:0004012,GO:0005524,GO:0005802,GO:0005886,GO:0008270,GO:0009860,GO:0010286,GO:0012505,GO:0016021,GO:0045332,GO:0048194,GO:1905038	Golgi membrane|magnesium ion binding|phospholipid-translocating ATPase activity|ATP binding|trans-Golgi network|plasma membrane|zinc ion binding|pollen tube growth|heat acclimation|endomembrane system|integral component of membrane|phospholipid translocation|Golgi vesicle budding|regulation of membrane lipid metabolic process			Down
AT1G54560	XIE	Myosin family protein with Dil domain-containing protein	GO:0000146,GO:0003774,GO:0003779,GO:0005516,GO:0005524,GO:0005737,GO:0007015,GO:0009860,GO:0016459,GO:0030048,GO:0051640	microfilament motor activity|motor activity|actin binding|calmodulin binding|ATP binding|cytoplasm|actin filament organization|pollen tube growth|myosin complex|actin filament-based movement|organelle localization			Down
AT1G54570	PES1	Esterase/lipase/thioesterase family protein	GO:0004144,GO:0009507,GO:0010287,GO:0019432,GO:0033306	diacylglycerol O-acyltransferase activity|chloroplast|plastoglobule|triglyceride biosynthetic process|phytol metabolic process			Down
AT1G54575	AT1G54575	hypothetical protein					Down
AT1G54780	TLP18.3	thylakoid lumen 18.3 kDa protein	GO:0003993,GO:0009507,GO:0009534,GO:0009535,GO:0009579,GO:0010206,GO:0016021,GO:0031977	acid phosphatase activity|chloroplast|chloroplast thylakoid|chloroplast thylakoid membrane|thylakoid|photosystem II repair|integral component of membrane|thylakoid lumen			Up
AT1G54820	T22H22.21	Protein kinase superfamily protein	GO:0004675,GO:0005524,GO:0005886,GO:0006468,GO:0009742,GO:1900459	transmembrane receptor protein serine/threonine kinase activity|ATP binding|plasma membrane|protein phosphorylation|brassinosteroid mediated signaling pathway|positive regulation of brassinosteroid mediated signaling pathway			Up
AT1G54940	PGSIP4	plant glycogenin-like starch initiation protein 4	GO:0000139,GO:0005794,GO:0015020,GO:0016021,GO:0046872,GO:0071555	Golgi membrane|Golgi apparatus|glucuronosyltransferase activity|integral component of membrane|metal ion binding|cell wall organization			Up
AT1G55020	LOX1	lipoxygenase 1	GO:0009536,GO:0009737,GO:0009753,GO:0010311,GO:0031408,GO:0034440,GO:0046872,GO:0048364,GO:1990136	plastid|response to abscisic acid|response to jasmonic acid|lateral root formation|oxylipin biosynthetic process|lipid oxidation|metal ion binding|root development|linoleate 9S-lipoxygenase activity	path:ath00591	Linoleic acid metabolism	Down
AT1G55210	F7A10.7	Disease resistance-responsive (dirigent-like protein) family protein	GO:0048046	apoplast			Down
AT1G55265	AT1G55265	DUF538 family protein, putative (Protein of unknown function, DUF538)					Down
AT1G55370	NDF5	NDH-dependent cyclic electron flow 5	GO:0003824,GO:0005975,GO:0009507,GO:0009535,GO:0009773,GO:0010628,GO:0016020,GO:0030246	catalytic activity|carbohydrate metabolic process|chloroplast|chloroplast thylakoid membrane|photosynthetic electron transport in photosystem I|positive regulation of gene expression|membrane|carbohydrate binding			Up
AT1G55430	T5A14.18	Cysteine/Histidine-rich C1 domain family protein					Up
AT1G55610	BRL1	BRI1 like					Down
AT1G55670	PSAG	photosystem I subunit G	GO:0009507,GO:0009534,GO:0009535,GO:0009579,GO:0009773,GO:0009780,GO:0009941,GO:0015979,GO:0016021,GO:0030093,GO:0031969,GO:0042550,GO:0050821	chloroplast|chloroplast thylakoid|chloroplast thylakoid membrane|thylakoid|photosynthetic electron transport in photosystem I|photosynthetic NADP+ reduction|chloroplast envelope|photosynthesis|integral component of membrane|chloroplast photosystem I|chloroplast membrane|photosystem I stabilization|protein stabilization	path:ath00195	Photosynthesis	Up
AT1G55673	AT1G55673	hypothetical protein	GO:0009507,GO:0009534,GO:0009535,GO:0009579,GO:0009773,GO:0009780,GO:0009941,GO:0015979,GO:0016021,GO:0030093,GO:0031969,GO:0042550,GO:0050821	chloroplast|chloroplast thylakoid|chloroplast thylakoid membrane|thylakoid|photosynthetic electron transport in photosystem I|photosynthetic NADP+ reduction|chloroplast envelope|photosynthesis|integral component of membrane|chloroplast photosystem I|chloroplast membrane|photosystem I stabilization|protein stabilization			Up
AT1G55920	SERAT2;1	serine acetyltransferase 2;1	GO:0005634,GO:0005829,GO:0006535,GO:0009001,GO:0009409,GO:0009507,GO:0009970	nucleus|cytosol|cysteine biosynthetic process from serine|serine O-acetyltransferase activity|response to cold|chloroplast|cellular response to sulfate starvation	path:ath00270,path:ath00920	Cysteine and methionine metabolism|Sulfur metabolism	Down
AT1G56520	F25P12.102	Disease resistance protein (TIR-NBS-LRR class) family	GO:0002229,GO:0005524,GO:0005737,GO:0007165,GO:0009817,GO:0034644,GO:0043531	defense response to oomycetes|ATP binding|cytoplasm|signal transduction|defense response to fungus, incompatible interaction|cellular response to UV|ADP binding			Up
AT1G56650	PAP1	production of anthocyanin pigment 1	GO:0002239,GO:0003700,GO:0005634,GO:0009651,GO:0009718,GO:0009723,GO:0009733,GO:0009745,GO:0009753,GO:0009867,GO:0019430,GO:0030154,GO:0031540,GO:0031542,GO:0043565,GO:0044212	response to oomycetes|DNA-binding transcription factor activity|nucleus|response to salt stress|anthocyanin-containing compound biosynthetic process|response to ethylene|response to auxin|sucrose mediated signaling|response to jasmonic acid|jasmonic acid mediated signaling pathway|removal of superoxide radicals|cell differentiation|regulation of anthocyanin biosynthetic process|positive regulatio…	path:ath04712	Circadian rhythm - plant	Down
AT1G56660	F25P12.91	MAEBL domain protein					Down
AT1G56680	F25P12.88	Chitinase family protein	GO:0004568,GO:0005975,GO:0006032,GO:0006952,GO:0008061,GO:0016998	chitinase activity|carbohydrate metabolic process|chitin catabolic process|defense response|chitin binding|cell wall macromolecule catabolic process	path:ath00520	Amino sugar and nucleotide sugar metabolism	Up
AT1G56720	F25P12.84	Protein kinase superfamily protein					Up
AT1G57590	T8L23.6	Pectinacetylesterase family protein	GO:0005576,GO:0009505,GO:0052793,GO:0071555	extracellular region|plant-type cell wall|pectin acetylesterase activity|cell wall organization			Down
AT1G58280	F19C14.10	Phosphoglycerate mutase family protein	GO:0009507	chloroplast			Down
AT1G58290	HEMA1	Glutamyl-tRNA reductase family protein	GO:0006782,GO:0006783,GO:0008883,GO:0009507,GO:0015995,GO:0031969,GO:0050661	protoporphyrinogen IX biosynthetic process|heme biosynthetic process|glutamyl-tRNA reductase activity|chloroplast|chlorophyll biosynthetic process|chloroplast membrane|NADP binding	path:ath00860	Porphyrin and chlorophyll metabolism	Up
AT1G58360	AAP1	amino acid permease 1	GO:0003333,GO:0005313,GO:0005886,GO:0009624,GO:0015171,GO:0015180,GO:0015186,GO:0015193,GO:0015194,GO:0015293,GO:0015808,GO:0016021,GO:0043090,GO:0098712	amino acid transmembrane transport|L-glutamate transmembrane transporter activity|plasma membrane|response to nematode|amino acid transmembrane transporter activity|L-alanine transmembrane transporter activity|L-glutamine transmembrane transporter activity|L-proline transmembrane transporter activity|L-serine transmembrane transporter activity|symporter activity|L-alanine transport|integral compo…			Down
AT1G59640	BPEp	transcription factor BIG PETAL P (BPE)	GO:0003700,GO:0005634,GO:0006355,GO:0043565,GO:0046983,GO:0048446	DNA-binding transcription factor activity|nucleus|regulation of transcription, DNA-templated|sequence-specific DNA binding|protein dimerization activity|petal morphogenesis			Down
AT1G59670	GSTU15	glutathione S-transferase TAU 15	GO:0004364,GO:0005737,GO:0005829,GO:0006749,GO:0009407	glutathione transferase activity|cytoplasm|cytosol|glutathione metabolic process|toxin catabolic process	path:ath00480	Glutathione metabolism	Down
AT1G59730	TH7	thioredoxin H-type 7	GO:0005737,GO:0006662,GO:0015035,GO:0045454	cytoplasm|glycerol ether metabolic process|protein disulfide oxidoreductase activity|cell redox homeostasis			Down
AT1G60030	NAT7	nucleobase-ascorbate transporter 7	GO:0005886,GO:0009506,GO:0016021,GO:0022857	plasma membrane|plasmodesma|integral component of membrane|transmembrane transporter activity			Down
AT1G60050	UMAMIT35	Nodulin MtN21 /EamA-like transporter family protein	GO:0005886,GO:0016021,GO:0022857	plasma membrane|integral component of membrane|transmembrane transporter activity			Up
AT1G60060	T2K10.11	Serine/threonine-protein kinase WNK (With No Lysine)-like protein	GO:0005634,GO:0005737	nucleus|cytoplasm			Down
AT1G60450	GolS7	galactinol synthase 7	GO:0005737,GO:0006012,GO:0046872,GO:0047216	cytoplasm|galactose metabolic process|metal ion binding|inositol 3-alpha-galactosyltransferase activity	path:ath00052	Galactose metabolism	Down
AT1G60730	F8A5.24	NAD(P)-linked oxidoreductase superfamily protein	GO:0005829,GO:0016491	cytosol|oxidoreductase activity			Down
AT1G60810	ACLA-2	ATP-citrate lyase A-2	GO:0003878,GO:0005524,GO:0005829,GO:0006085,GO:0006633,GO:0009346	ATP citrate synthase activity|ATP binding|cytosol|acetyl-CoA biosynthetic process|fatty acid biosynthetic process|citrate lyase complex	path:ath00020	Citrate cycle (TCA cycle)	Up
AT1G60950	FED A	2Fe-2S ferredoxin-like superfamily protein	GO:0009055,GO:0009507,GO:0009643,GO:0009767,GO:0046872,GO:0051537	electron transfer activity|chloroplast|photosynthetic acclimation|photosynthetic electron transport chain|metal ion binding|2 iron, 2 sulfur cluster binding	path:ath00195	Photosynthesis	Up
AT1G61110	NAC025	NAC domain containing protein 25	GO:0003677,GO:0003700,GO:0005634,GO:0009793,GO:0045893	DNA binding|DNA-binding transcription factor activity|nucleus|embryo development ending in seed dormancy|positive regulation of transcription, DNA-templated			Down
AT1G61120	TPS04	terpene synthase 04	GO:0000287,GO:0000304,GO:0005737,GO:0009611,GO:0009617,GO:0009753,GO:0010333,GO:0016102,GO:0080013,GO:0080027	magnesium ion binding|response to singlet oxygen|cytoplasm|response to wounding|response to bacterium|response to jasmonic acid|terpene synthase activity|diterpenoid biosynthetic process|(E,E)-geranyllinalool synthase activity|response to herbivore	path:ath00904	Diterpenoid biosynthesis	Down
AT1G61170	F11P17.11	hypothetical protein					Up
AT1G61255	AT1G61255	hypothetical protein					Down
AT1G61300	T1F9.21	LRR and NB-ARC domains-containing disease resistance protein					Up
AT1G61440	T1F9.7	S-locus lectin protein kinase family protein					Down
AT1G61480	T1F9.2	S-locus lectin protein kinase family protein					Up
AT1G61520	LHCA3	PSI type III chlorophyll a/b-binding protein	GO:0009409,GO:0009416,GO:0009507,GO:0009522,GO:0009534,GO:0009535,GO:0009579,GO:0009644,GO:0009645,GO:0009735,GO:0009768,GO:0010287,GO:0016020,GO:0016021,GO:0016168,GO:0018298,GO:0019904,GO:0046872	response to cold|response to light stimulus|chloroplast|photosystem I|chloroplast thylakoid|chloroplast thylakoid membrane|thylakoid|response to high light intensity|response to low light intensity stimulus|response to cytokinin|photosynthesis, light harvesting in photosystem I|plastoglobule|membrane|integral component of membrane|chlorophyll binding|protein-chromophore linkage|protein domain spe…	path:ath00196	Photosynthesis - antenna proteins	Up
AT1G61560	MLO6	Seven transmembrane MLO family protein	GO:0005516,GO:0005886,GO:0009817,GO:0016021	calmodulin binding|plasma membrane|defense response to fungus, incompatible interaction|integral component of membrane			Up
AT1G61610	T25B24.4	S-locus lectin protein kinase family protein					Down
AT1G61800	GPT2	glucose-6-phosphate/phosphate translocator 2	GO:0005315,GO:0005774,GO:0009624,GO:0009643,GO:0009744,GO:0009749,GO:0010109,GO:0015120,GO:0015152,GO:0015713,GO:0015714,GO:0015760,GO:0015979,GO:0016021,GO:0031969,GO:0035436,GO:0071917,GO:0080167	inorganic phosphate transmembrane transporter activity|vacuolar membrane|response to nematode|photosynthetic acclimation|response to sucrose|response to glucose|regulation of photosynthesis|phosphoglycerate transmembrane transporter activity|glucose-6-phosphate transmembrane transporter activity|phosphoglycerate transmembrane transport|phosphoenolpyruvate transport|glucose-6-phosphate transport|p…			Down
AT1G61810	BGLU45	beta-glucosidase 45	GO:0005975,GO:0008422,GO:0047782,GO:0102483	carbohydrate metabolic process|beta-glucosidase activity|coniferin beta-glucosidase activity|scopolin beta-glucosidase activity	path:ath00460,path:ath00500,path:ath00940	Cyanoamino acid metabolism|Starch and sucrose metabolism|Phenylpropanoid biosynthesis	Down
AT1G62240	F19K23.23	hypothetical protein					Down
AT1G62370	F24O1.39	RING/U-box superfamily protein					Down
AT1G62380	ACO2	ACC oxidase 2	GO:0005507,GO:0005618,GO:0005783,GO:0005794,GO:0005829,GO:0005886,GO:0006952,GO:0009506,GO:0009620,GO:0009651,GO:0009693,GO:0009727,GO:0009735,GO:0009815,GO:0010030,GO:0031418,GO:0051213,GO:0071281,GO:0071398,GO:0071732	copper ion binding|cell wall|endoplasmic reticulum|Golgi apparatus|cytosol|plasma membrane|defense response|plasmodesma|response to fungus|response to salt stress|ethylene biosynthetic process|detection of ethylene stimulus|response to cytokinin|1-aminocyclopropane-1-carboxylate oxidase activity|positive regulation of seed germination|L-ascorbic acid binding|dioxygenase activity|cellular response…	path:ath00270	Cysteine and methionine metabolism	Down
AT1G62400	HT1	Protein kinase superfamily protein	GO:0004674,GO:0005524	protein serine/threonine kinase activity|ATP binding			Up
AT1G62420	F24O1.44	DUF506 family protein (DUF506)					Down
AT1G62510	T3P18.7	Bifunctional inhibitor/lipid-transfer protein/seed storage 2S albumin superfamily protein	GO:0005576,GO:0005783,GO:0009409,GO:0009505,GO:0009506,GO:0009651,GO:0009682,GO:0009707,GO:0009737,GO:0050832	extracellular region|endoplasmic reticulum|response to cold|plant-type cell wall|plasmodesma|response to salt stress|induced systemic resistance|chloroplast outer membrane|response to abscisic acid|defense response to fungus			Up
AT1G62520	T3P18.8	sulfated surface-like glycoprotein					Up
AT1G62530	T3P18.9	hypothetical protein (DUF863)					Down
AT1G62580	NOGC1	flavin containing monooxygenase FMO GS-OX-like protein	GO:0004383,GO:0004497,GO:0004499,GO:0019825,GO:0050660,GO:0050661,GO:0070026,GO:0090332	guanylate cyclase activity|monooxygenase activity|N,N-dimethylaniline monooxygenase activity|oxygen binding|flavin adenine dinucleotide binding|NADP binding|nitric oxide binding|stomatal closure			Down
AT1G62620	T3P18.18	Flavin-binding monooxygenase family protein	GO:0004497,GO:0004499,GO:0050660,GO:0050661	monooxygenase activity|N,N-dimethylaniline monooxygenase activity|flavin adenine dinucleotide binding|NADP binding			Down
AT1G62710	BETA-VPE	beta vacuolar processing enzyme	GO:0000326,GO:0004197,GO:0006624,GO:0051603	protein storage vacuole|cysteine-type endopeptidase activity|vacuolar protein processing|proteolysis involved in cellular protein catabolic process			Down
AT1G62760	F23N19.27	Plant invertase/pectin methylesterase inhibitor superfamily protein	GO:0004857,GO:0043086,GO:0046910,GO:0048046,GO:0071669	enzyme inhibitor activity|negative regulation of catalytic activity|pectinesterase inhibitor activity|apoplast|plant-type cell wall organization or biogenesis			Down
AT1G62810	CuAO1	Copper amine oxidase family protein	GO:0005507,GO:0006809,GO:0008131,GO:0009308,GO:0009738,GO:0048038,GO:0052593,GO:0052594,GO:0052595,GO:0052596	copper ion binding|nitric oxide biosynthetic process|primary amine oxidase activity|amine metabolic process|abscisic acid-activated signaling pathway|quinone binding|tryptamine:oxygen oxidoreductase (deaminating) activity|aminoacetone:oxygen oxidoreductase(deaminating) activity|aliphatic-amine oxidase activity|phenethylamine:oxygen oxidoreductase (deaminating) activity	path:ath00260,path:ath00350,path:ath00360,path:ath00410,path:ath00950,path:ath00960	Glycine, serine and threonine metabolism|Tyrosine metabolism|Phenylalanine metabolism|beta-Alanine metabolism|Isoquinoline alkaloid biosynthesis|Tropane, piperidine and pyridine alkaloid biosynthesis	Down
AT1G63055	AT1G63055	transmembrane protein					Down
AT1G63210	F16M19.22	Transcription elongation factor Spt6	GO:0003677,GO:0006368,GO:0008023,GO:0009793,GO:0031491,GO:0032968,GO:0034728,GO:0035327,GO:0042393,GO:0042789,GO:0050684,GO:0070827	DNA binding|transcription elongation from RNA polymerase II promoter|transcription elongation factor complex|embryo development ending in seed dormancy|nucleosome binding|positive regulation of transcription elongation from RNA polymerase II promoter|nucleosome organization|transcriptionally active chromatin|histone binding|mRNA transcription by RNA polymerase II|regulation of mRNA processing|chr…			Down
AT1G63950	T12P18.3	Heavy metal transport/detoxification superfamily protein	GO:0030001,GO:0046872	metal ion transport|metal ion binding			Down
AT1G64060	RBOH F	respiratory burst oxidase protein F	GO:0002679,GO:0004601,GO:0005509,GO:0005622,GO:0005886,GO:0007231,GO:0009723,GO:0009738,GO:0009873,GO:0010119,GO:0016021,GO:0016174,GO:0033500,GO:0043069,GO:0050665,GO:0052542	respiratory burst involved in defense response|peroxidase activity|calcium ion binding|intracellular|plasma membrane|osmosensory signaling pathway|response to ethylene|abscisic acid-activated signaling pathway|ethylene-activated signaling pathway|regulation of stomatal movement|integral component of membrane|NAD(P)H oxidase activity|carbohydrate homeostasis|negative regulation of programmed cell …	path:ath04016,path:ath04626	MAPK signaling pathway - plant|Plant-pathogen interaction	Down
AT1G64160	DIR5	Disease resistance-responsive (dirigent-like protein) family protein	GO:0042349,GO:0048046,GO:1901599	guiding stereospecific synthesis activity|apoplast|(-)-pinoresinol biosynthetic process			Down
AT1G64360	F15H21.8	hypothetical protein					Up
AT1G64510	F1N19.8	Translation elongation factor EF1B/ribosomal protein S6 family protein	GO:0003735,GO:0005840,GO:0006412,GO:0009507,GO:0009535,GO:0009579,GO:0070181	structural constituent of ribosome|ribosome|translation|chloroplast|chloroplast thylakoid membrane|thylakoid|small ribosomal subunit rRNA binding	path:ath03010	Ribosome	Up
AT1G64660	MGL	methionine gamma-lyase	GO:0003962,GO:0004123,GO:0005737,GO:0005829,GO:0009970,GO:0018826,GO:0019343,GO:0019346,GO:0019458,GO:0030170,GO:0042631,GO:0051289,GO:0071266	cystathionine gamma-synthase activity|cystathionine gamma-lyase activity|cytoplasm|cytosol|cellular response to sulfate starvation|methionine gamma-lyase activity|cysteine biosynthetic process via cystathionine|transsulfuration|methionine catabolic process via 2-oxobutanoate|pyridoxal phosphate binding|cellular response to water deprivation|protein homotetramerization|'de novo' L-methionine biosy…	path:ath00270,path:ath00450	Cysteine and methionine metabolism|Selenocompound metabolism	Down
AT1G64920	F13O11.22	UDP-Glycosyltransferase superfamily protein	GO:0008194,GO:0043231,GO:0080043,GO:0080044	UDP-glycosyltransferase activity|intracellular membrane-bounded organelle|quercetin 3-O-glucosyltransferase activity|quercetin 7-O-glucosyltransferase activity			Up
AT1G64930	CYP89A7	cytochrome P450, family 87, subfamily A, polypeptide 7	GO:0005506,GO:0016020,GO:0016021,GO:0016709,GO:0020037	iron ion binding|membrane|integral component of membrane|oxidoreductase activity, acting on paired donors, with incorporation or reduction of molecular oxygen, NAD(P)H as one donor, and incorporation of one atom of oxygen|heme binding			Up
AT1G64950	CYP89A5	cytochrome P450, family 89, subfamily A, polypeptide 5	GO:0005506,GO:0016020,GO:0016021,GO:0016709,GO:0020037	iron ion binding|membrane|integral component of membrane|oxidoreductase activity, acting on paired donors, with incorporation or reduction of molecular oxygen, NAD(P)H as one donor, and incorporation of one atom of oxygen|heme binding			Down
AT1G65230	T23K8.14	transmembrane protein, putative (DUF2358)					Up
AT1G65310	XTH17	xyloglucan endotransglucosylase/hydrolase 17	GO:0004553,GO:0005886,GO:0009505,GO:0010411,GO:0016762,GO:0042546,GO:0048046,GO:0071555	hydrolase activity, hydrolyzing O-glycosyl compounds|plasma membrane|plant-type cell wall|xyloglucan metabolic process|xyloglucan:xyloglucosyl transferase activity|cell wall biogenesis|apoplast|cell wall organization			Up
AT1G65330	PHE1	MADS-box transcription factor family protein	GO:0000982,GO:0000987,GO:0003700,GO:0005634,GO:0007275,GO:0008134,GO:0009793,GO:0043565,GO:0044212,GO:0045944,GO:0046983,GO:0090406	transcription factor activity, RNA polymerase II proximal promoter sequence-specific DNA binding|proximal promoter sequence-specific DNA binding|DNA-binding transcription factor activity|nucleus|multicellular organism development|transcription factor binding|embryo development ending in seed dormancy|sequence-specific DNA binding|transcription regulatory region DNA binding|positive regulation of …			Up
AT1G65450	GLC	HXXXD-type acyl-transferase family protein	GO:0010345,GO:0050734,GO:0052325,GO:0102406	suberin biosynthetic process|hydroxycinnamoyltransferase activity|cell wall pectin biosynthetic process|omega-hydroxypalmitate O-sinapoyl transferase activity			Up
AT1G65481	AT1G65481	transmembrane protein					Down
AT1G65500	F5I14.4	transmembrane protein					Down
AT1G65570	F5I14.10	Pectin lyase-like superfamily protein	GO:0004650,GO:0005576,GO:0005618,GO:0005975,GO:0009835,GO:0071555	polygalacturonase activity|extracellular region|cell wall|carbohydrate metabolic process|fruit ripening|cell wall organization	path:ath00040	Pentose and glucuronate interconversions	Up
AT1G65730	YSL7	YELLOW STRIPE like 7	GO:0005886,GO:0016021,GO:0055085	plasma membrane|integral component of membrane|transmembrane transport			Down
AT1G65970	TPX2	thioredoxin-dependent peroxidase 2	GO:0005737,GO:0008379,GO:0034599,GO:0042744,GO:0045454	cytoplasm|thioredoxin peroxidase activity|cellular response to oxidative stress|hydrogen peroxide catabolic process|cell redox homeostasis			Down
AT1G66100	F15E12.20	Plant thionin	GO:0005576,GO:0006952,GO:0090729	extracellular region|defense response|toxin activity			Up
AT1G66160	CMPG1	CYS, MET, PRO, and GLY protein 1	GO:0004842,GO:0010200	ubiquitin-protein transferase activity|response to chitin			Down
AT1G66360	T27F4.11	Calcium-dependent lipid-binding (CaLB domain) family protein	GO:0005096,GO:0005543,GO:0005634,GO:0005886,GO:0009738,GO:0009789,GO:0043547,GO:0046872	GTPase activator activity|phospholipid binding|nucleus|plasma membrane|abscisic acid-activated signaling pathway|positive regulation of abscisic acid-activated signaling pathway|positive regulation of GTPase activity|metal ion binding			Down
AT1G66370	MYB113	myb domain protein 113	GO:0003700,GO:0005634,GO:0006355,GO:0007275,GO:0009753,GO:0030154,GO:0031540,GO:0043565,GO:0044212	DNA-binding transcription factor activity|nucleus|regulation of transcription, DNA-templated|multicellular organism development|response to jasmonic acid|cell differentiation|regulation of anthocyanin biosynthetic process|sequence-specific DNA binding|transcription regulatory region DNA binding			Down
AT1G66390	MYB90	myb domain protein 90	GO:0003700,GO:0005634,GO:0006355,GO:0030154,GO:0043565,GO:0044212,GO:0080167	DNA-binding transcription factor activity|nucleus|regulation of transcription, DNA-templated|cell differentiation|sequence-specific DNA binding|transcription regulatory region DNA binding|response to karrikin			Down
AT1G66400	CML23	calmodulin like 23	GO:0005509,GO:0009909,GO:0080164	calcium ion binding|regulation of flower development|regulation of nitric oxide metabolic process	path:ath04626	Plant-pathogen interaction	Down
AT1G66480	F28G11.8	plastid movement impaired 2	GO:0005886	plasma membrane			Down
AT1G66500	F28G11.6	Pre-mRNA cleavage complex II	GO:0000993,GO:0003729,GO:0005737,GO:0005849,GO:0006369,GO:0006378,GO:0046872	RNA polymerase II complex binding|mRNA binding|cytoplasm|mRNA cleavage factor complex|termination of RNA polymerase II transcription|mRNA polyadenylation|metal ion binding	path:ath03015	mRNA surveillance pathway	Down
AT1G66760	F4N21.11	MATE efflux family protein	GO:0006855,GO:0009611,GO:0015238,GO:0015297,GO:0016021	drug transmembrane transport|response to wounding|drug transmembrane transporter activity|antiporter activity|integral component of membrane			Down
AT1G66830	F4N21.23	Leucine-rich repeat protein kinase family protein					Down
AT1G66940	T4O24.1	kinase-like protein					Up
AT1G66950	ABCG39	pleiotropic drug resistance 11	GO:0000302,GO:0005524,GO:0005886,GO:0006855,GO:0016021,GO:0042626,GO:0055085	response to reactive oxygen species|ATP binding|plasma membrane|drug transmembrane transport|integral component of membrane|ATPase activity, coupled to transmembrane movement of substances|transmembrane transport			Up
AT1G66960	LUP5	Terpenoid cyclases family protein	GO:0016104,GO:0042300	triterpenoid biosynthetic process|beta-amyrin synthase activity			Up
AT1G66970	SVL2	SHV3-like 2	GO:0005509,GO:0005886,GO:0006071,GO:0006629,GO:0008889,GO:0016021,GO:0031225	calcium ion binding|plasma membrane|glycerol metabolic process|lipid metabolic process|glycerophosphodiester phosphodiesterase activity|integral component of membrane|anchored component of membrane			Up
AT1G67090	RBCS1A	ribulose bisphosphate carboxylase small chain 1A	GO:0004497,GO:0005507,GO:0009409,GO:0009507,GO:0009535,GO:0009570,GO:0009579,GO:0009637,GO:0009853,GO:0009941,GO:0010114,GO:0010218,GO:0015979,GO:0016020,GO:0016984,GO:0019253,GO:0022626,GO:0031969,GO:0031977,GO:0048046,GO:0110102	monooxygenase activity|copper ion binding|response to cold|chloroplast|chloroplast thylakoid membrane|chloroplast stroma|thylakoid|response to blue light|photorespiration|chloroplast envelope|response to red light|response to far red light|photosynthesis|membrane|ribulose-bisphosphate carboxylase activity|reductive pentose-phosphate cycle|cytosolic ribosome|chloroplast membrane|thylakoid lumen|ap…	path:ath00630,path:ath00710	Glyoxylate and dicarboxylate metabolism|Carbon fixation in photosynthetic organisms	Up
AT1G67100	LBD40	LOB domain-containing protein 40	GO:0009739	response to gibberellin			Down
AT1G67110	CYP735A2	cytochrome P450, family 735, subfamily A, polypeptide 2	GO:0004497,GO:0005506,GO:0009506,GO:0016021,GO:0016705,GO:0020037,GO:0033466	monooxygenase activity|iron ion binding|plasmodesma|integral component of membrane|oxidoreductase activity, acting on paired donors, with incorporation or reduction of molecular oxygen|heme binding|trans-zeatin biosynthetic process	path:ath00908	Zeatin biosynthesis	Down
AT1G67360	F1N21.18	Rubber elongation factor protein (REF)	GO:0005773,GO:0005783,GO:0005811,GO:0009555,GO:0034389,GO:0045927,GO:0080186,GO:1902584	vacuole|endoplasmic reticulum|lipid droplet|pollen development|lipid droplet organization|positive regulation of growth|developmental vegetative growth|positive regulation of response to water deprivation			Down
AT1G67590	F12B7.14	Remorin family protein					Up
AT1G67600	F12A21.27	Acid phosphatase/vanadium-dependent haloperoxidase-related protein					Down
AT1G67650	F12A21.20	SRP72 RNA-binding domain-containing protein			path:ath03060	Protein export	Down
AT1G67740	PSBY	photosystem II BY	GO:0009523,GO:0009533,GO:0009535,GO:0010205,GO:0015979,GO:0016021,GO:0030145,GO:0045454	photosystem II|chloroplast stromal thylakoid|chloroplast thylakoid membrane|photoinhibition|photosynthesis|integral component of membrane|manganese ion binding|cell redox homeostasis	path:ath00195	Photosynthesis	Up
AT1G67856	AT1G67856	RING/U-box superfamily protein	GO:0006970,GO:0009651,GO:0009687,GO:0009688,GO:0009739,GO:0010200,GO:0016021,GO:0016567,GO:0016740,GO:0046872	response to osmotic stress|response to salt stress|abscisic acid metabolic process|abscisic acid biosynthetic process|response to gibberellin|response to chitin|integral component of membrane|protein ubiquitination|transferase activity|metal ion binding			Down
AT1G67865	AT1G67865	hypothetical protein					Up
AT1G67900	T23K23.25	Phototropic-responsive NPH3 family protein	GO:0016567	protein ubiquitination			Up
AT1G67910	T23K23.24	hypothetical protein					Up
AT1G68010	HPR	hydroxypyruvate reductase	GO:0005777,GO:0005829,GO:0008266,GO:0008465,GO:0009507,GO:0009854,GO:0016616,GO:0016618,GO:0030267,GO:0042631,GO:0042803,GO:0048046,GO:0051287,GO:0071482	peroxisome|cytosol|poly(U) RNA binding|glycerate dehydrogenase activity|chloroplast|oxidative photosynthetic carbon pathway|oxidoreductase activity, acting on the CH-OH group of donors, NAD or NADP as acceptor|hydroxypyruvate reductase activity|glyoxylate reductase (NADP) activity|cellular response to water deprivation|protein homodimerization activity|apoplast|NAD binding|cellular response to li…	path:ath00260,path:ath00630	Glycine, serine and threonine metabolism|Glyoxylate and dicarboxylate metabolism	Up
AT1G68110	T23K23.4	ENTH/ANTH/VHS superfamily protein	GO:0004016,GO:0005484,GO:0005545,GO:0005794,GO:0005905,GO:0006897,GO:0016192,GO:0030136,GO:0030276,GO:0048268,GO:0050832	adenylate cyclase activity|SNAP receptor activity|1-phosphatidylinositol binding|Golgi apparatus|clathrin-coated pit|endocytosis|vesicle-mediated transport|clathrin-coated vesicle|clathrin binding|clathrin coat assembly|defense response to fungus			Up
AT1G68170	UMAMIT23	nodulin MtN21 /EamA-like transporter family protein	GO:0005886,GO:0016021,GO:0022857	plasma membrane|integral component of membrane|transmembrane transporter activity			Down
AT1G68190	BBX27	B-box zinc finger family protein	GO:0003700,GO:0005634,GO:0006355,GO:0008270	DNA-binding transcription factor activity|nucleus|regulation of transcription, DNA-templated|zinc ion binding			Up
AT1G68238	AT1G68238	transmembrane protein					Up
AT1G68290	ENDO2	endonuclease 2	GO:0000014,GO:0003676,GO:0004519,GO:0004521,GO:0006308,GO:0008309,GO:0043765,GO:0046872,GO:0090502	single-stranded DNA endodeoxyribonuclease activity|nucleic acid binding|endonuclease activity|endoribonuclease activity|DNA catabolic process|double-stranded DNA exodeoxyribonuclease activity|T/G mismatch-specific endonuclease activity|metal ion binding|RNA phosphodiester bond hydrolysis, endonucleolytic			Down
AT1G68400	T2E12.5	leucine-rich repeat transmembrane protein kinase family protein					Up
AT1G68570	AtNPF3.1	Major facilitator superfamily protein	GO:0005886,GO:0010336,GO:0015333,GO:0016021,GO:0035673,GO:0042128,GO:0097708,GO:1904680	plasma membrane|gibberellic acid homeostasis|peptide:proton symporter activity|integral component of membrane|oligopeptide transmembrane transporter activity|nitrate assimilation|intracellular vesicle|peptide transmembrane transporter activity			Down
AT1G68620	F24J5.14	alpha/beta-Hydrolases superfamily protein	GO:0052689	carboxylic ester hydrolase activity			Down
AT1G68810	ABNORMAL SHOOT 5	basic helix-loop-helix (bHLH) DNA-binding superfamily protein	GO:0003677,GO:0003700,GO:0005634,GO:0006355,GO:0046983	DNA binding|DNA-binding transcription factor activity|nucleus|regulation of transcription, DNA-templated|protein dimerization activity			Up
AT1G68825	RTFL15	ROTUNDIFOLIA like 15					Up
AT1G69160	F4N2.12	suppressor	GO:0005886,GO:0009734,GO:0010929,GO:0060918	plasma membrane|auxin-activated signaling pathway|positive regulation of auxin mediated signaling pathway|auxin transport			Up
AT1G69310	WRKY57	WRKY DNA-binding protein 57	GO:0003700,GO:0005634,GO:0006970,GO:0009414,GO:0009651,GO:0043565,GO:0044212	DNA-binding transcription factor activity|nucleus|response to osmotic stress|response to water deprivation|response to salt stress|sequence-specific DNA binding|transcription regulatory region DNA binding			Down
AT1G69320	CLE10	CLAVATA3/ESR-RELATED 10	GO:0005615,GO:0007275,GO:0033612,GO:0045168,GO:0048046	extracellular space|multicellular organism development|receptor serine/threonine kinase binding|cell-cell signaling involved in cell fate commitment|apoplast			Up
AT1G69480	F10D13.13	EXS (ERD1/XPR1/SYG1) family protein	GO:0005794,GO:0005802,GO:0005886,GO:0006817,GO:0015114,GO:0016021,GO:0016036	Golgi apparatus|trans-Golgi network|plasma membrane|phosphate ion transport|phosphate ion transmembrane transporter activity|integral component of membrane|cellular response to phosphate starvation			Down
AT1G69523	AT1G69523	S-adenosyl-L-methionine-dependent methyltransferases superfamily protein	GO:0005783,GO:0005794,GO:0007389,GO:0008757,GO:0009825,GO:0010051,GO:0016126,GO:0030797,GO:0032876	endoplasmic reticulum|Golgi apparatus|pattern specification process|S-adenosylmethionine-dependent methyltransferase activity|multidimensional cell growth|xylem and phloem pattern formation|sterol biosynthetic process|24-methylenesterol C-methyltransferase activity|negative regulation of DNA endoreduplication			Up
AT1G69610	F24J1.24	zinc finger FYVE domain protein, putative (DUF1666)					Down
AT1G69870	NRT1.7	nitrate transporter 1.7	GO:0005886,GO:0015333,GO:0015706,GO:0016021,GO:0035673,GO:0042128,GO:0080054,GO:1904680	plasma membrane|peptide:proton symporter activity|nitrate transport|integral component of membrane|oligopeptide transmembrane transporter activity|nitrate assimilation|low-affinity nitrate transmembrane transporter activity|peptide transmembrane transporter activity			Down
AT1G69880	TH8	thioredoxin H-type 8	GO:0005737,GO:0006662,GO:0015035,GO:0045454	cytoplasm|glycerol ether metabolic process|protein disulfide oxidoreductase activity|cell redox homeostasis			Down
AT1G69930	GSTU11	glutathione S-transferase TAU 11	GO:0004364,GO:0005737,GO:0005829,GO:0006749,GO:0009407	glutathione transferase activity|cytoplasm|cytosol|glutathione metabolic process|toxin catabolic process	path:ath00480	Glutathione metabolism	Down
AT1G70080	F20P5.19	Terpenoid cyclases/Protein prenyltransferases superfamily protein	GO:0000287,GO:0005737,GO:0009975,GO:0010333,GO:0016114,GO:0051762	magnesium ion binding|cytoplasm|cyclase activity|terpene synthase activity|terpenoid biosynthetic process|sesquiterpene biosynthetic process			Down
AT1G70110	F20P5.16	Concanavalin A-like lectin protein kinase family protein					Down
AT1G70130	F20P5.15	Concanavalin A-like lectin protein kinase family protein					Down
AT1G70140	FH8	formin 8	GO:0003779,GO:0005522,GO:0005886,GO:0005911,GO:0009932,GO:0016021,GO:0045010,GO:0051015	actin binding|profilin binding|plasma membrane|cell-cell junction|cell tip growth|integral component of membrane|actin nucleation|actin filament binding			Down
AT1G70210	CYCD1;1	CYCLIN D1;1	GO:0000079,GO:0000278,GO:0000307,GO:0005634,GO:0005737,GO:0006468,GO:0007088,GO:0008284,GO:0016538,GO:0019901,GO:0045787,GO:0051301	regulation of cyclin-dependent protein serine/threonine kinase activity|mitotic cell cycle|cyclin-dependent protein kinase holoenzyme complex|nucleus|cytoplasm|protein phosphorylation|regulation of mitotic nuclear division|positive regulation of cell proliferation|cyclin-dependent protein serine/threonine kinase regulator activity|protein kinase binding|positive regulation of cell cycle|cell divi…			Up
AT1G70260	UMAMIT36	nodulin MtN21 /EamA-like transporter family protein	GO:0005783,GO:0005886,GO:0016021,GO:0022857,GO:1900150,GO:1900425,GO:1902289	endoplasmic reticulum|plasma membrane|integral component of membrane|transmembrane transporter activity|regulation of defense response to fungus|negative regulation of defense response to bacterium|negative regulation of defense response to oomycetes			Up
AT1G70410	BCA4	beta carbonic anhydrase 4	GO:0004089,GO:0005737,GO:0005886,GO:0008270,GO:0009941,GO:0010037,GO:0010119,GO:0015976,GO:2000122	carbonate dehydratase activity|cytoplasm|plasma membrane|zinc ion binding|chloroplast envelope|response to carbon dioxide|regulation of stomatal movement|carbon utilization|negative regulation of stomatal complex development	path:ath00910	Nitrogen metabolism	Up
AT1G70440	SRO3	similar to RCD one 3	GO:0003950,GO:0005634,GO:0007275	NAD+ ADP-ribosyltransferase activity|nucleus|multicellular organism development			Down
AT1G70640	F5A18.18	octicosapeptide/Phox/Bem1p (PB1) domain-containing protein					Down
AT1G70760	NdhL	inorganic carbon transport protein-like protein	GO:0009535,GO:0009773,GO:0010258,GO:0010598,GO:0016021,GO:0016655,GO:0042651,GO:0048038	chloroplast thylakoid membrane|photosynthetic electron transport in photosystem I|NADH dehydrogenase complex (plastoquinone) assembly|NAD(P)H dehydrogenase complex (plastoquinone)|integral component of membrane|oxidoreductase activity, acting on NAD(P)H, quinone or similar compound as acceptor|thylakoid membrane|quinone binding			Up
AT1G70800	EHB1	Calcium-dependent lipid-binding (CaLB domain) family protein	GO:0005096,GO:0005543,GO:0005634,GO:0005886,GO:0007275,GO:0009630,GO:0009637,GO:0009638,GO:0009738,GO:0009789,GO:0043547,GO:0046872	GTPase activator activity|phospholipid binding|nucleus|plasma membrane|multicellular organism development|gravitropism|response to blue light|phototropism|abscisic acid-activated signaling pathway|positive regulation of abscisic acid-activated signaling pathway|positive regulation of GTPase activity|metal ion binding			Down
AT1G70820	F15H11.7	phosphoglucomutase, putative / glucose phosphomutase					Up
AT1G70940	PIN3	Auxin efflux carrier family protein	GO:0005783,GO:0005886,GO:0009416,GO:0009606,GO:0009630,GO:0009734,GO:0009926,GO:0009958,GO:0009986,GO:0010252,GO:0010315,GO:0010329,GO:0012506,GO:0016021,GO:0016328,GO:0048364,GO:0048766,GO:0048767	endoplasmic reticulum|plasma membrane|response to light stimulus|tropism|gravitropism|auxin-activated signaling pathway|auxin polar transport|positive gravitropism|cell surface|auxin homeostasis|auxin efflux|auxin efflux transmembrane transporter activity|vesicle membrane|integral component of membrane|lateral plasma membrane|root development|root hair initiation|root hair elongation			Up
AT1G71110	F23N20.10	transmembrane protein					Down
AT1G71130	CRF8	Integrase-type DNA-binding superfamily protein	GO:0003700,GO:0005634,GO:0009873,GO:0043565	DNA-binding transcription factor activity|nucleus|ethylene-activated signaling pathway|sequence-specific DNA binding			Down
AT1G71140	F23N20.13	MATE efflux family protein	GO:0005774,GO:0006855,GO:0015238,GO:0015297,GO:0016021,GO:0046618	vacuolar membrane|drug transmembrane transport|drug transmembrane transporter activity|antiporter activity|integral component of membrane|drug export			Down
AT1G71200	F23N20.19	basic helix-loop-helix (bHLH) DNA-binding superfamily protein	GO:0000977,GO:0003700,GO:0006355,GO:0006357,GO:0008134,GO:0046983,GO:0071280,GO:0090575	RNA polymerase II regulatory region sequence-specific DNA binding|DNA-binding transcription factor activity|regulation of transcription, DNA-templated|regulation of transcription by RNA polymerase II|transcription factor binding|protein dimerization activity|cellular response to copper ion|RNA polymerase II transcription factor complex			Up
AT1G71280	F3I17.7	DEA(D/H)-box RNA helicase family protein	GO:0004386,GO:0005524,GO:0008266	helicase activity|ATP binding|poly(U) RNA binding			Down
AT1G71690	F14O23.3	glucuronoxylan 4-O-methyltransferase-like protein (DUF579)	GO:0000139,GO:0005794,GO:0009834,GO:0016021,GO:0030775,GO:0045491,GO:0045492	Golgi membrane|Golgi apparatus|plant-type secondary cell wall biogenesis|integral component of membrane|glucuronoxylan 4-O-methyltransferase activity|xylan metabolic process|xylan biosynthetic process			Up
AT1G71770	PAB5	poly(A)-binding protein 5	GO:0000289,GO:0003723,GO:0003730,GO:0005634,GO:0005737,GO:0005829,GO:0006413,GO:0006417,GO:0008143,GO:0008266,GO:1990904	nuclear-transcribed mRNA poly(A) tail shortening|RNA binding|mRNA 3'-UTR binding|nucleus|cytoplasm|cytosol|translational initiation|regulation of translation|poly(A) binding|poly(U) RNA binding|ribonucleoprotein complex	path:ath03013,path:ath03015,path:ath03018	RNA transport|mRNA surveillance pathway|RNA degradation	Down
AT1G71890	SUC5	Major facilitator superfamily protein	GO:0005886,GO:0005887,GO:0005985,GO:0008515,GO:0009506,GO:0015225,GO:0015293,GO:0048316	plasma membrane|integral component of plasma membrane|sucrose metabolic process|sucrose transmembrane transporter activity|plasmodesma|biotin transmembrane transporter activity|symporter activity|seed development			Down
AT1G72070	F28P5.5	Chaperone DnaJ-domain superfamily protein	GO:0005524,GO:0006457,GO:0009408,GO:0009507,GO:0009535,GO:0009941,GO:0031072,GO:0046872,GO:0051082	ATP binding|protein folding|response to heat|chloroplast|chloroplast thylakoid membrane|chloroplast envelope|heat shock protein binding|metal ion binding|unfolded protein binding			Down
AT1G72120	AtNPF5.14	Major facilitator superfamily protein	GO:0015333,GO:0016021,GO:0035673,GO:1904680	peptide:proton symporter activity|integral component of membrane|oligopeptide transmembrane transporter activity|peptide transmembrane transporter activity			Down
AT1G72260	THI2.1	thionin 2.1	GO:0005576,GO:0006952,GO:0090729	extracellular region|defense response|toxin activity			Down
AT1G72490	T10D10.4	hypothetical protein					Up
AT1G72540	F28P22.27	Protein kinase superfamily protein					Down
AT1G72570	F28P22.24	Integrase-type DNA-binding superfamily protein	GO:0003677,GO:0003700,GO:0005634,GO:0009873	DNA binding|DNA-binding transcription factor activity|nucleus|ethylene-activated signaling pathway			Down
AT1G72610	GER1	germin-like protein 1	GO:0005618,GO:0030145,GO:0031012,GO:0045735,GO:0048046,GO:0055114	cell wall|manganese ion binding|extracellular matrix|nutrient reservoir activity|apoplast|oxidation-reduction process			Up
AT1G72640	F28P22.17	NAD(P)-binding Rossmann-fold superfamily protein					Up
AT1G72645	AT1G72645	transmembrane protein					Up
AT1G72660	F28P22.15	P-loop containing nucleoside triphosphate hydrolases superfamily protein	GO:0003924,GO:0005525,GO:0005737,GO:0019003	GTPase activity|GTP binding|cytoplasm|GDP binding			Down
AT1G72680	CAD1	cinnamyl-alcohol dehydrogenase	GO:0005829,GO:0008270,GO:0009809,GO:0045551,GO:0052747	cytosol|zinc ion binding|lignin biosynthetic process|cinnamyl-alcohol dehydrogenase activity|sinapyl alcohol dehydrogenase activity	path:ath00940	Phenylpropanoid biosynthesis	Down
AT1G72800	F28P22.1	RNA-binding (RRM/RBD/RNP motifs) family protein	GO:0000478,GO:0003677,GO:0003729,GO:0005730,GO:0005739,GO:0006364,GO:0010305,GO:0010588,GO:0019843,GO:0030686,GO:0042254,GO:0042274,GO:0048364,GO:0048366,GO:0048367,GO:0080056,GO:0080057	endonucleolytic cleavage involved in rRNA processing|DNA binding|mRNA binding|nucleolus|mitochondrion|rRNA processing|leaf vascular tissue pattern formation|cotyledon vascular tissue pattern formation|rRNA binding|90S preribosome|ribosome biogenesis|ribosomal small subunit biogenesis|root development|leaf development|shoot system development|petal vascular tissue pattern formation|sepal vascular …			Down
AT1G72900	F3N23.10	Toll-Interleukin-Resistance (TIR) domain-containing protein	GO:0005524,GO:0005737,GO:0007165,GO:0009626,GO:0043531	ATP binding|cytoplasm|signal transduction|plant-type hypersensitive response|ADP binding			Down
AT1G72920	F3N23.12	Toll-Interleukin-Resistance (TIR) domain family protein	GO:0005737,GO:0006952,GO:0007165,GO:0009506	cytoplasm|defense response|signal transduction|plasmodesma			Down
AT1G73010	PS2	inorganic pyrophosphatase 1	GO:0004427,GO:0016036,GO:0016462,GO:0016791,GO:0046872,GO:0051262	inorganic diphosphatase activity|cellular response to phosphate starvation|pyrophosphatase activity|phosphatase activity|metal ion binding|protein tetramerization	path:ath00750	Vitamin B6 metabolism	Down
AT1G73040	F3N23.24	Mannose-binding lectin superfamily protein	GO:0030246	carbohydrate binding			Down
AT1G73260	KTI1	kunitz trypsin inhibitor 1	GO:0002237,GO:0002238,GO:0004866,GO:0005739,GO:0009611,GO:0009624,GO:0009625,GO:0009651,GO:0009751,GO:0012501,GO:0042542,GO:0042742	response to molecule of bacterial origin|response to molecule of fungal origin|endopeptidase inhibitor activity|mitochondrion|response to wounding|response to nematode|response to insect|response to salt stress|response to salicylic acid|programmed cell death|response to hydrogen peroxide|defense response to bacterium			Down
AT1G73340	T9L24.44	Cytochrome P450 superfamily protein	GO:0004497,GO:0005506,GO:0016021,GO:0016705,GO:0020037	monooxygenase activity|iron ion binding|integral component of membrane|oxidoreductase activity, acting on paired donors, with incorporation or reduction of molecular oxygen|heme binding			Up
AT1G73600	F6D5.1	S-adenosyl-L-methionine-dependent methyltransferases superfamily protein	GO:0000234,GO:0005737,GO:0006656	phosphoethanolamine N-methyltransferase activity|cytoplasm|phosphatidylcholine biosynthetic process	path:ath00564	Glycerophospholipid metabolism	Up
AT1G73830	BEE3	BR enhanced expression 3	GO:0003700,GO:0005634,GO:0006351,GO:0006355,GO:0043565,GO:0046983	DNA-binding transcription factor activity|nucleus|transcription, DNA-templated|regulation of transcription, DNA-templated|sequence-specific DNA binding|protein dimerization activity			Up
AT1G73870	BBX16	B-box type zinc finger protein with CCT domain-containing protein	GO:0003700,GO:0005634,GO:0005730,GO:0006355,GO:0008270,GO:0009641,GO:0010223,GO:0045893	DNA-binding transcription factor activity|nucleus|nucleolus|regulation of transcription, DNA-templated|zinc ion binding|shade avoidance|secondary shoot formation|positive regulation of transcription, DNA-templated			Up
AT1G73880	UGT89B1	UDP-glucosyl transferase 89B1	GO:0008194,GO:0033836,GO:0035251,GO:0043231,GO:0047893,GO:0080043,GO:0080044,GO:0080046,GO:0102360,GO:0102425	UDP-glycosyltransferase activity|flavonol 7-O-beta-glucosyltransferase activity|UDP-glucosyltransferase activity|intracellular membrane-bounded organelle|flavonol 3-O-glucosyltransferase activity|quercetin 3-O-glucosyltransferase activity|quercetin 7-O-glucosyltransferase activity|quercetin 4'-O-glucosyltransferase activity|daphnetin 3-O-glucosyltransferase activity|myricetin 3-O-glucosyltransfer…			Down
AT1G74000	SS3	strictosidine synthase 3	GO:0005618,GO:0005773,GO:0005783,GO:0009058,GO:0009505,GO:0009820,GO:0016020,GO:0016844	cell wall|vacuole|endoplasmic reticulum|biosynthetic process|plant-type cell wall|alkaloid metabolic process|membrane|strictosidine synthase activity	path:ath00901	Indole alkaloid biosynthesis	Down
AT1G74010	F2P9.12	Calcium-dependent phosphotriesterase superfamily protein	GO:0005773,GO:0005774,GO:0005783,GO:0005794,GO:0005886,GO:0009058,GO:0009506,GO:0009611,GO:0009753,GO:0009820,GO:0016020,GO:0016829,GO:0051365	vacuole|vacuolar membrane|endoplasmic reticulum|Golgi apparatus|plasma membrane|biosynthetic process|plasmodesma|response to wounding|response to jasmonic acid|alkaloid metabolic process|membrane|lyase activity|cellular response to potassium ion starvation	path:ath00901	Indole alkaloid biosynthesis	Down
AT1G74020	SS2	strictosidine synthase 2	GO:0005773,GO:0005774,GO:0005783,GO:0005794,GO:0005886,GO:0009058,GO:0009506,GO:0009611,GO:0009753,GO:0009820,GO:0016020,GO:0016829,GO:0051365	vacuole|vacuolar membrane|endoplasmic reticulum|Golgi apparatus|plasma membrane|biosynthetic process|plasmodesma|response to wounding|response to jasmonic acid|alkaloid metabolic process|membrane|lyase activity|cellular response to potassium ion starvation	path:ath00901	Indole alkaloid biosynthesis	Down
AT1G74070	F2P9.6	Cyclophilin-like peptidyl-prolyl cis-trans isomerase family protein	GO:0003755,GO:0009507,GO:0009534	peptidyl-prolyl cis-trans isomerase activity|chloroplast|chloroplast thylakoid			Up
AT1G74210	GDPD5	PLC-like phosphodiesterases superfamily protein	GO:0005576,GO:0005618,GO:0005773,GO:0006071,GO:0006629,GO:0008889	extracellular region|cell wall|vacuole|glycerol metabolic process|lipid metabolic process|glycerophosphodiester phosphodiesterase activity	path:ath00564	Glycerophospholipid metabolism	Down
AT1G74290	F1O17.4	alpha/beta-Hydrolases superfamily protein					Down
AT1G74370	F1M20.5	RING/U-box superfamily protein					Up
AT1G74430	MYB95	myb domain protein 95	GO:0000902,GO:0003677,GO:0005634,GO:0010091,GO:0035017,GO:1901957	cell morphogenesis|DNA binding|nucleus|trichome branching|cuticle pattern formation|regulation of cutin biosynthetic process			Down
AT1G74470	F1M20.15	Pyridine nucleotide-disulfide oxidoreductase family protein	GO:0009507,GO:0009534,GO:0009535,GO:0009941,GO:0010189,GO:0015979,GO:0015995,GO:0016020,GO:0016627,GO:0031969,GO:0045550,GO:0102067	chloroplast|chloroplast thylakoid|chloroplast thylakoid membrane|chloroplast envelope|vitamin E biosynthetic process|photosynthesis|chlorophyll biosynthetic process|membrane|oxidoreductase activity, acting on the CH-CH group of donors|chloroplast membrane|geranylgeranyl reductase activity|geranylgeranyl diphosphate reductase activity	path:ath00860,path:ath00900	Porphyrin and chlorophyll metabolism|Terpenoid backbone biosynthesis	Up
AT1G74670	GASA6	Gibberellin-regulated family protein	GO:0005576,GO:0009740,GO:0009744,GO:0009749,GO:0009750,GO:0080167	extracellular region|gibberellic acid mediated signaling pathway|response to sucrose|response to glucose|response to fructose|response to karrikin			Up
AT1G74770	F25A4.26	zinc ion binding protein	GO:0005634,GO:0008270,GO:0016021,GO:0016567,GO:0016874	nucleus|zinc ion binding|integral component of membrane|protein ubiquitination|ligase activity			Up
AT1G74810	BOR5	HCO3- transporter family	GO:0005452,GO:0005887,GO:0015301,GO:0046713,GO:0051453,GO:0080139	inorganic anion exchanger activity|integral component of plasma membrane|anion:anion antiporter activity|borate transport|regulation of intracellular pH|borate efflux transmembrane transporter activity			Down
AT1G74880	NdhO	NAD(P)H:plastoquinone dehydrogenase complex subunit O	GO:0005886,GO:0009507,GO:0009535,GO:0010258,GO:0010598,GO:0016655,GO:0048038	plasma membrane|chloroplast|chloroplast thylakoid membrane|NADH dehydrogenase complex (plastoquinone) assembly|NAD(P)H dehydrogenase complex (plastoquinone)|oxidoreductase activity, acting on NAD(P)H, quinone or similar compound as acceptor|quinone binding			Up
AT1G74970	RPS9	ribosomal protein S9	GO:0000312,GO:0000462,GO:0003723,GO:0003735,GO:0006412,GO:0009507,GO:0009570,GO:0009941,GO:0016020,GO:0019843	plastid small ribosomal subunit|maturation of SSU-rRNA from tricistronic rRNA transcript (SSU-rRNA, 5.8S rRNA, LSU-rRNA)|RNA binding|structural constituent of ribosome|translation|chloroplast|chloroplast stroma|chloroplast envelope|membrane|rRNA binding	path:ath03010	Ribosome	Up
AT1G75250	RL6	RAD-like 6	GO:0003677,GO:0003700,GO:0005634,GO:0006355	DNA binding|DNA-binding transcription factor activity|nucleus|regulation of transcription, DNA-templated			Up
AT1G75280	F22H5.17	NmrA-like negative transcriptional regulator family protein	GO:0005737,GO:0005886,GO:0006979,GO:0016491,GO:0046686	cytoplasm|plasma membrane|response to oxidative stress|oxidoreductase activity|response to cadmium ion			Down
AT1G75290	F22H5.18	NAD(P)-binding Rossmann-fold superfamily protein	GO:0005737,GO:0005886,GO:0006979,GO:0016491,GO:0046686	cytoplasm|plasma membrane|response to oxidative stress|oxidoreductase activity|response to cadmium ion			Down
AT1G75300	F22H5.16	NmrA-like negative transcriptional regulator family protein	GO:0005737,GO:0005886,GO:0006979,GO:0016491,GO:0046686	cytoplasm|plasma membrane|response to oxidative stress|oxidoreductase activity|response to cadmium ion			Down
AT1G75460	F1B16.1	ATP-dependent protease La (LON) domain protein					Up
AT1G75490	F1B16.21	Integrase-type DNA-binding superfamily protein	GO:0003700,GO:0005634,GO:0010200,GO:0043565,GO:0044212,GO:0045893	DNA-binding transcription factor activity|nucleus|response to chitin|sequence-specific DNA binding|transcription regulatory region DNA binding|positive regulation of transcription, DNA-templated			Up
AT1G75580	F10A5.21	SAUR-like auxin-responsive protein family	GO:0009734,GO:0040008	auxin-activated signaling pathway|regulation of growth	path:ath04075	Plant hormone signal transduction	Down
AT1G75690	LQY1	DnaJ/Hsp40 cysteine-rich domain superfamily protein	GO:0003756,GO:0009507,GO:0009534,GO:0009535,GO:0009570,GO:0010206,GO:0016021,GO:0046872	protein disulfide isomerase activity|chloroplast|chloroplast thylakoid|chloroplast thylakoid membrane|chloroplast stroma|photosystem II repair|integral component of membrane|metal ion binding			Up
AT1G75830	LCR67	low-molecular-weight cysteine-rich 67	GO:0005576,GO:0006952,GO:0031640,GO:0050832	extracellular region|defense response|killing of cells of other organism|defense response to fungus			Down
AT1G76100	PETE1	plastocyanin 1	GO:0005507,GO:0009055,GO:0009507,GO:0009535,GO:0009579,GO:0031977	copper ion binding|electron transfer activity|chloroplast|chloroplast thylakoid membrane|thylakoid|thylakoid lumen	path:ath00195	Photosynthesis	Up
AT1G76110	T23E18.4	HMG (high mobility group) box protein with ARID/BRIGHT DNA-binding domain-containing protein	GO:0000741,GO:0003677,GO:0003700,GO:0005634,GO:0006355,GO:0010197	karyogamy|DNA binding|DNA-binding transcription factor activity|nucleus|regulation of transcription, DNA-templated|polar nucleus fusion			Up
AT1G76130	AMY2	alpha-amylase-like 2	GO:0004556,GO:0005509,GO:0005576,GO:0005829,GO:0005975,GO:0103025	alpha-amylase activity|calcium ion binding|extracellular region|cytosol|carbohydrate metabolic process|alpha-amylase activity (releasing maltohexaose)	path:ath00500	Starch and sucrose metabolism	Down
AT1G76470	F14G6.7	NAD(P)-binding Rossmann-fold superfamily protein	GO:0006952,GO:0007623,GO:0009409,GO:0009699,GO:0016491,GO:0016616,GO:0016621,GO:0042754,GO:0050662	defense response|circadian rhythm|response to cold|phenylpropanoid biosynthetic process|oxidoreductase activity|oxidoreductase activity, acting on the CH-OH group of donors, NAD or NADP as acceptor|cinnamoyl-CoA reductase activity|negative regulation of circadian rhythm|coenzyme binding			Down
AT1G76610	F14G6.21	MIZU-KUSSEI-like protein (Protein of unknown function, DUF617)	GO:0005737,GO:0005783,GO:0005789,GO:0009658,GO:0010274,GO:0016020,GO:0032541	cytoplasm|endoplasmic reticulum|endoplasmic reticulum membrane|chloroplast organization|hydrotropism|membrane|cortical endoplasmic reticulum			Up
AT1G76800	AtVTL2	Vacuolar iron transporter (VIT) family protein	GO:0005381,GO:0005384,GO:0005774,GO:0006880,GO:0010039,GO:0016020,GO:0016021,GO:0030026,GO:0071281,GO:0071369,GO:0071732	iron ion transmembrane transporter activity|manganese ion transmembrane transporter activity|vacuolar membrane|intracellular sequestering of iron ion|response to iron ion|membrane|integral component of membrane|cellular manganese ion homeostasis|cellular response to iron ion|cellular response to ethylene stimulus|cellular response to nitric oxide			Up
AT1G76930	EXT4	extensin 4	GO:0005199,GO:0005576,GO:0009530,GO:0009611,GO:0009664,GO:0009737,GO:0009751,GO:0009753	structural constituent of cell wall|extracellular region|primary cell wall|response to wounding|plant-type cell wall organization|response to abscisic acid|response to salicylic acid|response to jasmonic acid			Down
AT1G76960	F22K20.6	transmembrane protein					Down
AT1G77120	ADH1	alcohol dehydrogenase 1	GO:0000166,GO:0001666,GO:0004022,GO:0005829,GO:0005886,GO:0006970,GO:0008270,GO:0009409,GO:0009413,GO:0009414,GO:0009651,GO:0009737,GO:0009744,GO:0031000,GO:0032355,GO:0042542,GO:0042803,GO:0046686,GO:1900039	nucleotide binding|response to hypoxia|alcohol dehydrogenase (NAD) activity|cytosol|plasma membrane|response to osmotic stress|zinc ion binding|response to cold|response to flooding|response to water deprivation|response to salt stress|response to abscisic acid|response to sucrose|response to caffeine|response to estradiol|response to hydrogen peroxide|protein homodimerization activity|response t…	path:ath00010,path:ath00071,path:ath00350,path:ath00592	Glycolysis / Gluconeogenesis|Fatty acid degradation|Tyrosine metabolism|alpha-Linolenic acid metabolism	Down
AT1G77210	STP14	sugar transporter 14	GO:0005351,GO:0005355,GO:0005886,GO:0005887,GO:0008645	carbohydrate:proton symporter activity|glucose transmembrane transporter activity|plasma membrane|integral component of plasma membrane|hexose transmembrane transport			Up
AT1G77270	T14N5.12	hypothetical protein					Up
AT1G77380	AAP3	amino acid permease 3	GO:0003333,GO:0005886,GO:0015171,GO:0015293,GO:0015802,GO:0016021,GO:0031965	amino acid transmembrane transport|plasma membrane|amino acid transmembrane transporter activity|symporter activity|basic amino acid transport|integral component of membrane|nuclear membrane			Down
AT1G77450	NAC032	NAC domain containing protein 32	GO:0003677,GO:0003700,GO:0005634,GO:0009793,GO:0045893,GO:1900057	DNA binding|DNA-binding transcription factor activity|nucleus|embryo development ending in seed dormancy|positive regulation of transcription, DNA-templated|positive regulation of leaf senescence			Down
AT1G77490	TAPX	thylakoidal ascorbate peroxidase	GO:0000302,GO:0004601,GO:0009507,GO:0009534,GO:0009535,GO:0009579,GO:0009631,GO:0010019,GO:0016021,GO:0016688,GO:0020037,GO:0034599,GO:0042744,GO:0046872,GO:0071588	response to reactive oxygen species|peroxidase activity|chloroplast|chloroplast thylakoid|chloroplast thylakoid membrane|thylakoid|cold acclimation|chloroplast-nucleus signaling pathway|integral component of membrane|L-ascorbate peroxidase activity|heme binding|cellular response to oxidative stress|hydrogen peroxide catabolic process|metal ion binding|hydrogen peroxide mediated signaling pathway	path:ath00053,path:ath00480	Ascorbate and aldarate metabolism|Glutathione metabolism	Up
AT1G77520	T5M16.11	O-methyltransferase family protein	GO:0005829,GO:0008168,GO:0008171,GO:0008757,GO:0019438,GO:0042343,GO:0046983	cytosol|methyltransferase activity|O-methyltransferase activity|S-adenosylmethionine-dependent methyltransferase activity|aromatic compound biosynthetic process|indole glucosinolate metabolic process|protein dimerization activity			Up
AT1G77570	AtREN1	Winged helix-turn-helix transcription repressor DNA-binding protein	GO:0000978,GO:0003700,GO:0005634,GO:0005737,GO:0034605,GO:0043565,GO:0061408	RNA polymerase II proximal promoter sequence-specific DNA binding|DNA-binding transcription factor activity|nucleus|cytoplasm|cellular response to heat|sequence-specific DNA binding|positive regulation of transcription from RNA polymerase II promoter in response to heat stress			Down
AT1G77640	T5M16.23	Integrase-type DNA-binding superfamily protein	GO:0003677,GO:0003700,GO:0005634,GO:0009873	DNA binding|DNA-binding transcription factor activity|nucleus|ethylene-activated signaling pathway			Down
AT1G77760	NIA1	nitrate reductase 1	GO:0005829,GO:0006809,GO:0008940,GO:0009416,GO:0009635,GO:0009703,GO:0020037,GO:0030151,GO:0042128,GO:0043546,GO:0050464,GO:0071949	cytosol|nitric oxide biosynthetic process|nitrate reductase activity|response to light stimulus|response to herbicide|nitrate reductase (NADH) activity|heme binding|molybdenum ion binding|nitrate assimilation|molybdopterin cofactor binding|nitrate reductase (NADPH) activity|FAD binding	path:ath00910	Nitrogen metabolism	Up
AT1G77920	TGA7	bZIP transcription factor family protein	GO:0003700,GO:0005634,GO:0006351,GO:0042742,GO:0043565	DNA-binding transcription factor activity|nucleus|transcription, DNA-templated|defense response to bacterium|sequence-specific DNA binding	path:ath04075	Plant hormone signal transduction	Down
AT1G77960	F28K19.17	repressor ROX1-like protein					Up
AT1G78340	GSTU22	glutathione S-transferase TAU 22	GO:0004364,GO:0005737,GO:0005829,GO:0006749,GO:0009407	glutathione transferase activity|cytoplasm|cytosol|glutathione metabolic process|toxin catabolic process	path:ath00480	Glutathione metabolism	Up
AT1G78360	GSTU21	glutathione S-transferase TAU 21	GO:0004364,GO:0005737,GO:0005829,GO:0006749,GO:0009407	glutathione transferase activity|cytoplasm|cytosol|glutathione metabolic process|toxin catabolic process	path:ath00480	Glutathione metabolism	Up
AT1G78390	NCED9	nine-cis-epoxycarotenoid dioxygenase 9	GO:0009507,GO:0009570,GO:0009688,GO:0010162,GO:0010436,GO:0016121,GO:0045549,GO:0046872	chloroplast|chloroplast stroma|abscisic acid biosynthetic process|seed dormancy process|carotenoid dioxygenase activity|carotene catabolic process|9-cis-epoxycarotenoid dioxygenase activity|metal ion binding	path:ath00906	Carotenoid biosynthesis	Down
AT1G78460	F3F9.3	SOUL heme-binding family protein					Up
AT1G78630	emb1473	Ribosomal protein L13 family protein	GO:0003729,GO:0003735,GO:0005840,GO:0006412,GO:0009507,GO:0009570,GO:0009579,GO:0009735,GO:0009941,GO:0017148,GO:0022625	mRNA binding|structural constituent of ribosome|ribosome|translation|chloroplast|chloroplast stroma|thylakoid|response to cytokinin|chloroplast envelope|negative regulation of translation|cytosolic large ribosomal subunit	path:ath03010	Ribosome	Up
AT1G78780	F9K20.18	pathogenesis-related family protein	GO:0006952,GO:0009607	defense response|response to biotic stimulus			Down
AT1G78830	F9K20.12	Curculin-like (mannose-binding) lectin family protein	GO:0005618,GO:0005794,GO:0005886,GO:0009505,GO:0009506,GO:0009735,GO:0030246,GO:0048046	cell wall|Golgi apparatus|plasma membrane|plant-type cell wall|plasmodesma|response to cytokinin|carbohydrate binding|apoplast			Down
AT1G78915	AT1G78915	Tetratricopeptide repeat (TPR)-like superfamily protein					Up
AT1G78955	CAMS1	camelliol C synthase 1	GO:0016104,GO:0042300,GO:0090438	triterpenoid biosynthetic process|beta-amyrin synthase activity|camelliol C synthase activity	path:ath00909	Sesquiterpenoid and triterpenoid biosynthesis	Up
AT1G78990	YUP8H12R.39	HXXXD-type acyl-transferase family protein	GO:0005737,GO:0005829,GO:0009809,GO:0009963,GO:0010252,GO:0016020,GO:0047172,GO:0047205,GO:0071555	cytoplasm|cytosol|lignin biosynthetic process|positive regulation of flavonoid biosynthetic process|auxin homeostasis|membrane|shikimate O-hydroxycinnamoyltransferase activity|quinate O-hydroxycinnamoyltransferase activity|cell wall organization			Up
AT1G79040	PSBR	photosystem II subunit R	GO:0009507,GO:0009534,GO:0009535,GO:0009579,GO:0009654,GO:0009735,GO:0010270	chloroplast|chloroplast thylakoid|chloroplast thylakoid membrane|thylakoid|photosystem II oxygen evolving complex|response to cytokinin|photosystem II oxygen evolving complex assembly	path:ath00195	Photosynthesis	Up
AT1G79330	MC5	metacaspase 5	GO:0004197,GO:0009507,GO:0043068	cysteine-type endopeptidase activity|chloroplast|positive regulation of programmed cell death			Up
AT1G79520	T8K14.6	Cation efflux family protein	GO:0005774,GO:0008324,GO:0016021	vacuolar membrane|cation transmembrane transporter activity|integral component of membrane			Down
AT1G79580	SMB	NAC (No Apical Meristem) domain transcriptional regulator superfamily protein	GO:0003002,GO:0003677,GO:0003700,GO:0005634,GO:0006355,GO:0009834,GO:0010455,GO:0048829	regionalization|DNA binding|DNA-binding transcription factor activity|nucleus|regulation of transcription, DNA-templated|plant-type secondary cell wall biogenesis|positive regulation of cell fate commitment|root cap development			Up
AT1G79700	WRI4	Integrase-type DNA-binding superfamily protein	GO:0003677,GO:0003700,GO:0005634,GO:0009873	DNA binding|DNA-binding transcription factor activity|nucleus|ethylene-activated signaling pathway			Up
AT1G79760	DTA4	downstream target of AGL15-4					Up
AT1G79840	GL2	HD-ZIP IV family of homeobox-leucine zipper protein with lipid-binding START domain-containing protein	GO:0005634,GO:0006355,GO:0008289,GO:0043565	nucleus|regulation of transcription, DNA-templated|lipid binding|sequence-specific DNA binding			Up
AT1G79900	BAC2	Mitochondrial substrate carrier family protein	GO:0000064,GO:0005290,GO:0005739,GO:0005743,GO:0006561,GO:0006844,GO:0006972,GO:0015181,GO:0015189,GO:0016021	L-ornithine transmembrane transporter activity|L-histidine transmembrane transporter activity|mitochondrion|mitochondrial inner membrane|proline biosynthetic process|acyl carnitine transport|hyperosmotic response|arginine transmembrane transporter activity|L-lysine transmembrane transporter activity|integral component of membrane			Down
AT1G80080	TMM	Leucine-rich repeat (LRR) family protein	GO:0005886,GO:0008356,GO:0009737,GO:0010090,GO:0010375,GO:0010376,GO:0016020,GO:0016021,GO:0031225,GO:0033612,GO:0042277,GO:0045087,GO:0050832,GO:0071215,GO:1905034	plasma membrane|asymmetric cell division|response to abscisic acid|trichome morphogenesis|stomatal complex patterning|stomatal complex formation|membrane|integral component of membrane|anchored component of membrane|receptor serine/threonine kinase binding|peptide binding|innate immune response|defense response to fungus|cellular response to abscisic acid stimulus|regulation of antifungal innate …			Up
AT1G80130	F18B13.21	Tetratricopeptide repeat (TPR)-like superfamily protein					Down
AT1G80160	GLYI7	Lactoylglutathione lyase / glyoxalase I family protein					Down
AT1G80165	AT1G80165	cotton fiber protein					Down
AT1G80240	DGR1	choice-of-anchor C domain protein, putative (Protein of unknown function, DUF642)					Up
AT1G80660	HA9	H[+]-ATPase 9	GO:0005524,GO:0005774,GO:0005886,GO:0008553,GO:0016021,GO:0046872,GO:0051453,GO:0120029,GO:1902600	ATP binding|vacuolar membrane|plasma membrane|proton-exporting ATPase activity, phosphorylative mechanism|integral component of membrane|metal ion binding|regulation of intracellular pH|proton export across plasma membrane|proton transmembrane transport	path:ath00190	Oxidative phosphorylation	Down
AT1G80760	NIP6;1	NOD26-like intrinsic protein 6;1	GO:0005886,GO:0006833,GO:0015168,GO:0015204,GO:0015267,GO:0016021,GO:0046713,GO:0046715,GO:0080029	plasma membrane|water transport|glycerol transmembrane transporter activity|urea transmembrane transporter activity|channel activity|integral component of membrane|borate transport|active borate transmembrane transporter activity|cellular response to boron-containing substance levels			Up
AT2G01008	AT2G01008	maternal effect embryo arrest protein					Down
AT2G01420	PIN4	Auxin efflux carrier family protein	GO:0005783,GO:0005886,GO:0009734,GO:0009926,GO:0010252,GO:0010315,GO:0010329,GO:0016021,GO:0048364	endoplasmic reticulum|plasma membrane|auxin-activated signaling pathway|auxin polar transport|auxin homeostasis|auxin efflux|auxin efflux transmembrane transporter activity|integral component of membrane|root development			Up
AT2G01520	MLP328	MLP-like protein 328	GO:0005507,GO:0005829,GO:0006952,GO:0010043,GO:0010228,GO:0080184	copper ion binding|cytosol|defense response|response to zinc ion|vegetative to reproductive phase transition of meristem|response to phenylpropanoid			Up
AT2G01590	CRR3	chlororespiratory reduction 3	GO:0009507,GO:0009535,GO:0009773,GO:0010598,GO:0016020,GO:0016021	chloroplast|chloroplast thylakoid membrane|photosynthetic electron transport in photosystem I|NAD(P)H dehydrogenase complex (plastoquinone)|membrane|integral component of membrane			Up
AT2G01918	PQL3	PsbQ-like 3	GO:0005509,GO:0009409,GO:0009507,GO:0009535,GO:0009654,GO:0009767,GO:0019898,GO:0045156	calcium ion binding|response to cold|chloroplast|chloroplast thylakoid membrane|photosystem II oxygen evolving complex|photosynthetic electron transport chain|extrinsic component of membrane|electron transporter, transferring electrons within the cyclic electron transport pathway of photosynthesis activity			Up
AT2G02500	ISPD	Nucleotide-diphospho-sugar transferases superfamily protein	GO:0009507,GO:0009570,GO:0019288,GO:0050518	chloroplast|chloroplast stroma|isopentenyl diphosphate biosynthetic process, methylerythritol 4-phosphate pathway|2-C-methyl-D-erythritol 4-phosphate cytidylyltransferase activity	path:ath00900	Terpenoid backbone biosynthesis	Up
AT2G02690	AT2G02690	Cysteine/Histidine-rich C1 domain family protein					Up
AT2G02780	T20F6.8	Leucine-rich repeat protein kinase family protein					Up
AT2G02850	ARPN	plantacyanin	GO:0009055,GO:0009856,GO:0031012,GO:0046658,GO:0046872,GO:0048046,GO:0048653	electron transfer activity|pollination|extracellular matrix|anchored component of plasma membrane|metal ion binding|apoplast|anther development			Down
AT2G02950	PKS1	phytochrome kinase substrate 1	GO:0005737,GO:0005886,GO:0009585,GO:0009638,GO:0009958,GO:0010017,GO:0010114,GO:0010218	cytoplasm|plasma membrane|red, far-red light phototransduction|phototropism|positive gravitropism|red or far-red light signaling pathway|response to red light|response to far red light			Up
AT2G02990	RNS1	ribonuclease 1	GO:0003723,GO:0004521,GO:0004540,GO:0005576,GO:0005618,GO:0005886,GO:0006401,GO:0009611,GO:0009718,GO:0016036,GO:0033897	RNA binding|endoribonuclease activity|ribonuclease activity|extracellular region|cell wall|plasma membrane|RNA catabolic process|response to wounding|anthocyanin-containing compound biosynthetic process|cellular response to phosphate starvation|ribonuclease T2 activity			Down
AT2G03750	F19B11.20	P-loop containing nucleoside triphosphate hydrolases superfamily protein	GO:0005737,GO:0008146	cytoplasm|sulfotransferase activity			Up
AT2G03850	T18C20.5	Late embryogenesis abundant protein (LEA) family protein	GO:0005534,GO:0008289,GO:0009409,GO:0009507,GO:0009570,GO:0009631,GO:0009737,GO:0009941,GO:0010150,GO:0050832	galactose binding|lipid binding|response to cold|chloroplast|chloroplast stroma|cold acclimation|response to abscisic acid|chloroplast envelope|leaf senescence|defense response to fungus			Down
AT2G04025	RGF3	root meristem growth factor	GO:0005615,GO:0008083,GO:0008284,GO:0010082,GO:0010628,GO:0030154	extracellular space|growth factor activity|positive regulation of cell proliferation|regulation of root meristem growth|positive regulation of gene expression|cell differentiation			Up
AT2G04040	DTX1	MATE efflux family protein	GO:0005886,GO:0006855,GO:0015238,GO:0015297,GO:0015691,GO:0016021,GO:0051238	plasma membrane|drug transmembrane transport|drug transmembrane transporter activity|antiporter activity|cadmium ion transport|integral component of membrane|sequestering of metal ion			Down
AT2G04420	T1O3.17	Polynucleotidyl transferase, ribonuclease H-like superfamily protein					Down
AT2G04480	T1O3.11	hypothetical protein					Up
AT2G05070	LHCB2.2	photosystem II light harvesting complex protein 2.2	GO:0005774,GO:0009269,GO:0009409,GO:0009416,GO:0009507,GO:0009517,GO:0009522,GO:0009523,GO:0009534,GO:0009535,GO:0009579,GO:0009644,GO:0009645,GO:0009768,GO:0009769,GO:0009941,GO:0010114,GO:0010218,GO:0010287,GO:0016021,GO:0016168,GO:0018298,GO:0030104,GO:0046872,GO:0071215,GO:0090333,GO:1903428	vacuolar membrane|response to desiccation|response to cold|response to light stimulus|chloroplast|PSII associated light-harvesting complex II|photosystem I|photosystem II|chloroplast thylakoid|chloroplast thylakoid membrane|thylakoid|response to high light intensity|response to low light intensity stimulus|photosynthesis, light harvesting in photosystem I|photosynthesis, light harvesting in photo…	path:ath00196	Photosynthesis - antenna proteins	Up
AT2G05100	LHCB2.1	photosystem II light harvesting complex protein 2.1	GO:0009269,GO:0009409,GO:0009416,GO:0009507,GO:0009517,GO:0009522,GO:0009523,GO:0009535,GO:0009579,GO:0009637,GO:0009644,GO:0009645,GO:0009768,GO:0009769,GO:0009941,GO:0010114,GO:0010218,GO:0010287,GO:0016020,GO:0016021,GO:0016168,GO:0018298,GO:0019904,GO:0030104,GO:0046872,GO:0071215,GO:0090333,GO:1903428	response to desiccation|response to cold|response to light stimulus|chloroplast|PSII associated light-harvesting complex II|photosystem I|photosystem II|chloroplast thylakoid membrane|thylakoid|response to blue light|response to high light intensity|response to low light intensity stimulus|photosynthesis, light harvesting in photosystem I|photosynthesis, light harvesting in photosystem II|chlorop…	path:ath00196	Photosynthesis - antenna proteins	Up
AT2G05160	F5G3.6	CCCH-type zinc fingerfamily protein with RNA-binding domain-containing protein	GO:0003677,GO:0003723,GO:0004518,GO:0046872	DNA binding|RNA binding|nuclease activity|metal ion binding			Up
AT2G05180	CYP705A6	cytochrome P450, family 705, subfamily A, polypeptide 6	GO:0005506,GO:0009630,GO:0009958,GO:0012505,GO:0016020,GO:0016021,GO:0016709,GO:0020037	iron ion binding|gravitropism|positive gravitropism|endomembrane system|membrane|integral component of membrane|oxidoreductase activity, acting on paired donors, with incorporation or reduction of molecular oxygen, NAD(P)H as one donor, and incorporation of one atom of oxygen|heme binding			Up
AT2G05440	GRP9	GLYCINE RICH PROTEIN 9	GO:0005576,GO:0008361,GO:0009269,GO:0009723,GO:0009737,GO:0009751,GO:0009826,GO:0010044,GO:0048364	extracellular region|regulation of cell size|response to desiccation|response to ethylene|response to abscisic acid|response to salicylic acid|unidimensional cell growth|response to aluminum ion|root development			Down
AT2G05510	T20G20.14	Glycine-rich protein family					Down
AT2G05520	GRP-3	glycine-rich protein 3	GO:0005576,GO:0008361,GO:0009269,GO:0009723,GO:0009737,GO:0009751,GO:0009826,GO:0010044,GO:0048364	extracellular region|regulation of cell size|response to desiccation|response to ethylene|response to abscisic acid|response to salicylic acid|unidimensional cell growth|response to aluminum ion|root development			Down
AT2G06520	PSBX	photosystem II subunit X					Up
AT2G10940	F15K19.1	Bifunctional inhibitor/lipid-transfer protein/seed storage 2S albumin superfamily protein					Up
AT2G11810	MGDC	monogalactosyldiacylglycerol synthase type C	GO:0006631,GO:0009247,GO:0009707,GO:0016036,GO:0019374,GO:0046509	fatty acid metabolic process|glycolipid biosynthetic process|chloroplast outer membrane|cellular response to phosphate starvation|galactolipid metabolic process|1,2-diacylglycerol 3-beta-galactosyltransferase activity	path:ath00561	Glycerolipid metabolism	Down
AT2G12170	F23M2.37	hypothetical protein	GO:0003677,GO:0005634	DNA binding|nucleus			Up
AT2G13290	F15O11.7	beta-1,4-N-acetylglucosaminyltransferase family protein			path:ath00510	N-Glycan biosynthesis	Down
AT2G13360	AGT	alanine:glyoxylate aminotransferase	GO:0004760,GO:0005777,GO:0005886,GO:0008453,GO:0009507,GO:0009570,GO:0009853,GO:0016020,GO:0019265,GO:0048046,GO:0050281	serine-pyruvate transaminase activity|peroxisome|plasma membrane|alanine-glyoxylate transaminase activity|chloroplast|chloroplast stroma|photorespiration|membrane|glycine biosynthetic process, by transamination of glyoxylate|apoplast|serine-glyoxylate transaminase activity	path:ath00250,path:ath00260,path:ath00630,path:ath04146	Alanine, aspartate and glutamate metabolism|Glycine, serine and threonine metabolism|Glyoxylate and dicarboxylate metabolism|Peroxisome	Up
AT2G14247	AT2G14247	Expressed protein					Down
AT2G14580	PRB1	basic pathogenesis-related protein 1	GO:0005615,GO:0009611,GO:0009617,GO:0009723,GO:0009751,GO:0009753,GO:0009814,GO:0080027	extracellular space|response to wounding|response to bacterium|response to ethylene|response to salicylic acid|response to jasmonic acid|defense response, incompatible interaction|response to herbivore	path:ath04016,path:ath04075,path:ath04626	MAPK signaling pathway - plant|Plant hormone signal transduction|Plant-pathogen interaction	Up
AT2G14620	XTH10	xyloglucan endotransglucosylase/hydrolase 10	GO:0004553,GO:0005618,GO:0010411,GO:0016762,GO:0042546,GO:0048046,GO:0071555	hydrolase activity, hydrolyzing O-glycosyl compounds|cell wall|xyloglucan metabolic process|xyloglucan:xyloglucosyl transferase activity|cell wall biogenesis|apoplast|cell wall organization			Down
AT2G15020	T15J14.6	hypothetical protein					Up
AT2G15310	ARFB1A	ADP-ribosylation factor B1A	GO:0005525,GO:0005737,GO:0005794,GO:0006886,GO:0016192	GTP binding|cytoplasm|Golgi apparatus|intracellular protein transport|vesicle-mediated transport			Down
AT2G15370	FUT5	fucosyltransferase 5	GO:0005794,GO:0006486,GO:0008107,GO:0008417,GO:0009969,GO:0016021,GO:0032580,GO:0042546,GO:0071555	Golgi apparatus|protein glycosylation|galactoside 2-alpha-L-fucosyltransferase activity|fucosyltransferase activity|xyloglucan biosynthetic process|integral component of membrane|Golgi cisterna membrane|cell wall biogenesis|cell wall organization			Up
AT2G15760	F9O13.1	calmodulin-binding protein (DUF1645)					Down
AT2G15780	F19G14.22	Cupredoxin superfamily protein					Down
AT2G15880	F19G14.12	Leucine-rich repeat (LRR) family protein	GO:0005199,GO:0005576,GO:0005618,GO:0071555	structural constituent of cell wall|extracellular region|cell wall|cell wall organization			Up
AT2G15960	F19G14.4	stress-induced protein					Up
AT2G16190	F7H1.21	hypothetical protein					Down
AT2G16230	F16F14.27	O-Glycosyl hydrolases family 17 protein	GO:0005576,GO:0005618,GO:0005975,GO:0042973,GO:0046658,GO:0071555	extracellular region|cell wall|carbohydrate metabolic process|glucan endo-1,3-beta-D-glucosidase activity|anchored component of plasma membrane|cell wall organization			Up
AT2G16430	PAP10	purple acid phosphatase 10	GO:0003993,GO:0005576,GO:0005618,GO:0005829,GO:0009505,GO:0009506,GO:0016036,GO:0046872	acid phosphatase activity|extracellular region|cell wall|cytosol|plant-type cell wall|plasmodesma|cellular response to phosphate starvation|metal ion binding			Down
AT2G16700	ADF5	actin depolymerizing factor 5	GO:0003779,GO:0005737,GO:0015629,GO:0030042,GO:0051017	actin binding|cytoplasm|actin cytoskeleton|actin filament depolymerization|actin filament bundle assembly			Down
AT2G16890	F12A24.7	UDP-Glycosyltransferase superfamily protein	GO:0008194,GO:0043231,GO:0080043,GO:0080044	UDP-glycosyltransferase activity|intracellular membrane-bounded organelle|quercetin 3-O-glucosyltransferase activity|quercetin 7-O-glucosyltransferase activity			Down
AT2G17036	AT2G17036	F-box SKIP23-like protein (DUF295)					Up
AT2G17060	F6P23.21	Disease resistance protein (TIR-NBS-LRR class) family	GO:0005634,GO:0006952,GO:0007165,GO:0043531	nucleus|defense response|signal transduction|ADP binding			Up
AT2G17080	F6P23.10	hypothetical protein (DUF241)					Up
AT2G17280	F5J6.4	Phosphoglycerate mutase family protein	GO:0005829	cytosol			Down
AT2G17660	AT2G17660	RPM1-interacting protein 4 (RIN4) family protein	GO:0009624	response to nematode			Down
AT2G17740	T17A5.16	Cysteine/Histidine-rich C1 domain family protein	GO:0005623,GO:0045454,GO:0047134	cell|cell redox homeostasis|protein-disulfide reductase activity			Down
AT2G17880	DJC24	Chaperone DnaJ-domain superfamily protein	GO:0005634,GO:0009507,GO:0009536,GO:0009570	nucleus|chloroplast|plastid|chloroplast stroma			Up
AT2G18010	SAUR10	SAUR-like auxin-responsive protein family	GO:0009641,GO:0009733,GO:0009741,GO:0010202,GO:0051510,GO:0060560	shade avoidance|response to auxin|response to brassinosteroid|response to low fluence red light stimulus|regulation of unidimensional cell growth|developmental growth involved in morphogenesis	path:ath04075	Plant hormone signal transduction	Up
AT2G18050	HIS1-3	histone H1-3	GO:0000786,GO:0003677,GO:0005634,GO:0006334	nucleosome|DNA binding|nucleus|nucleosome assembly			Down
AT2G18150	F8D23.7	Peroxidase superfamily protein	GO:0004601,GO:0005576,GO:0005618,GO:0006979,GO:0020037,GO:0042744,GO:0046872	peroxidase activity|extracellular region|cell wall|response to oxidative stress|heme binding|hydrogen peroxide catabolic process|metal ion binding	path:ath00940	Phenylpropanoid biosynthesis	Down
AT2G18260	SYP112	syntaxin of plants 112	GO:0000149,GO:0005484,GO:0005634,GO:0005886,GO:0006886,GO:0006887,GO:0006906,GO:0009409,GO:0012505,GO:0016021,GO:0031201,GO:0048278	SNARE binding|SNAP receptor activity|nucleus|plasma membrane|intracellular protein transport|exocytosis|vesicle fusion|response to cold|endomembrane system|integral component of membrane|SNARE complex|vesicle docking	path:ath04130	SNARE interactions in vesicular transport	Up
AT2G18300	HBI1	basic helix-loop-helix (bHLH) DNA-binding superfamily protein	GO:0003700,GO:0005634,GO:0009740,GO:0009742,GO:0040008,GO:0043565,GO:0046983	DNA-binding transcription factor activity|nucleus|gibberellic acid mediated signaling pathway|brassinosteroid mediated signaling pathway|regulation of growth|sequence-specific DNA binding|protein dimerization activity			Up
AT2G18328	RL4	RAD-like 4	GO:0003677,GO:0005634	DNA binding|nucleus			Up
AT2G18450	SDH1-2	succinate dehydrogenase 1-2	GO:0000104,GO:0005739,GO:0005749,GO:0006099,GO:0006121,GO:0008177,GO:0009055,GO:0009061,GO:0045273,GO:0045282,GO:0050660	succinate dehydrogenase activity|mitochondrion|mitochondrial respiratory chain complex II, succinate dehydrogenase complex (ubiquinone)|tricarboxylic acid cycle|mitochondrial electron transport, succinate to ubiquinone|succinate dehydrogenase (ubiquinone) activity|electron transfer activity|anaerobic respiration|respiratory chain complex II|plasma membrane succinate dehydrogenase complex|flavin a…	path:ath00020,path:ath00190	Citrate cycle (TCA cycle)|Oxidative phosphorylation	Up
AT2G18560	F24H14.9	UDP-Glycosyltransferase superfamily protein	GO:0008194,GO:0043231,GO:0080043,GO:0080044	UDP-glycosyltransferase activity|intracellular membrane-bounded organelle|quercetin 3-O-glucosyltransferase activity|quercetin 7-O-glucosyltransferase activity			Up
AT2G18590	F24H14.6	Major facilitator superfamily protein					Down
AT2G18600	F24H14.5	Ubiquitin-conjugating enzyme family protein	GO:0005524,GO:0019788,GO:0045116	ATP binding|NEDD8 transferase activity|protein neddylation	path:ath04120	Ubiquitin mediated proteolysis	Down
AT2G18650	MEE16	RING/U-box superfamily protein	GO:0009793,GO:0016021,GO:0016567,GO:0016740,GO:0031625,GO:0046872	embryo development ending in seed dormancy|integral component of membrane|protein ubiquitination|transferase activity|ubiquitin protein ligase binding|metal ion binding			Up
AT2G18700	TPS11	trehalose phosphatase/synthase 11	GO:0005737,GO:0005739,GO:0005829,GO:0005992,GO:0016311,GO:0016757,GO:0070413	cytoplasm|mitochondrion|cytosol|trehalose biosynthetic process|dephosphorylation|transferase activity, transferring glycosyl groups|trehalose metabolism in response to stress	path:ath00500	Starch and sucrose metabolism	Up
AT2G18700	TPS11	trehalose phosphatase/synthase 11	GO:0005737,GO:0005739,GO:0005829,GO:0005992,GO:0016311,GO:0016757,GO:0070413	cytoplasm|mitochondrion|cytosol|trehalose biosynthetic process|dephosphorylation|transferase activity, transferring glycosyl groups|trehalose metabolism in response to stress	path:ath00500	Starch and sucrose metabolism	Up
AT2G18800	XTH21	xyloglucan endotransglucosylase/hydrolase 21	GO:0004553,GO:0005618,GO:0010411,GO:0016762,GO:0042545,GO:0042546,GO:0048046,GO:0080022	hydrolase activity, hydrolyzing O-glycosyl compounds|cell wall|xyloglucan metabolic process|xyloglucan:xyloglucosyl transferase activity|cell wall modification|cell wall biogenesis|apoplast|primary root development			Up
AT2G18890	F19F24.9	Protein kinase superfamily protein					Up
AT2G19190	FRK1	FLG22-induced receptor-like kinase 1			path:ath04016,path:ath04626	MAPK signaling pathway - plant|Plant-pathogen interaction	Down
AT2G19500	CKX2	cytokinin oxidase 2	GO:0005615,GO:0005788,GO:0008131,GO:0009823,GO:0019139,GO:0071949	extracellular space|endoplasmic reticulum lumen|primary amine oxidase activity|cytokinin catabolic process|cytokinin dehydrogenase activity|FAD binding	path:ath00908	Zeatin biosynthesis	Down
AT2G19650	F3P11.25	Cysteine/Histidine-rich C1 domain family protein					Down
AT2G19660	AT2G19660	Cysteine/Histidine-rich C1 domain family protein					Up
AT2G19800	MIOX2	myo-inositol oxygenase 2	GO:0005506,GO:0005737,GO:0019310,GO:0019853,GO:0050113	iron ion binding|cytoplasm|inositol catabolic process|L-ascorbic acid biosynthetic process|inositol oxygenase activity	path:ath00053,path:ath00562	Ascorbate and aldarate metabolism|Inositol phosphate metabolism	Down
AT2G19900	NADP-ME1	NADP-malic enzyme 1	GO:0004470,GO:0004471,GO:0004473,GO:0005829,GO:0006090,GO:0006108,GO:0008948,GO:0009507,GO:0046872,GO:0051260,GO:0051287	malic enzyme activity|malate dehydrogenase (decarboxylating) (NAD+) activity|malate dehydrogenase (decarboxylating) (NADP+) activity|cytosol|pyruvate metabolic process|malate metabolic process|oxaloacetate decarboxylase activity|chloroplast|metal ion binding|protein homooligomerization|NAD binding	path:ath00620,path:ath00710	Pyruvate metabolism|Carbon fixation in photosynthetic organisms	Down
AT2G20030	T2G17.17	RING/U-box superfamily protein	GO:0016021,GO:0016567,GO:0016740,GO:0046872	integral component of membrane|protein ubiquitination|transferase activity|metal ion binding			Up
AT2G20260	PSAE-2	photosystem I subunit E-2	GO:0009507,GO:0009534,GO:0009535,GO:0009538,GO:0009579,GO:0009735,GO:0009941,GO:0010287,GO:0015979,GO:0019904	chloroplast|chloroplast thylakoid|chloroplast thylakoid membrane|photosystem I reaction center|thylakoid|response to cytokinin|chloroplast envelope|plastoglobule|photosynthesis|protein domain specific binding	path:ath00195	Photosynthesis	Up
AT2G20670	F23N11.1	sugar phosphate exchanger, putative (DUF506)					Up
AT2G20825	ULT2	Developmental regulator, ULTRAPETALA	GO:0003677,GO:0005634,GO:0005829,GO:0007275	DNA binding|nucleus|cytosol|multicellular organism development			Down
AT2G21045	AT2G21045	Rhodanese/Cell cycle control phosphatase superfamily protein	GO:0005739,GO:0008794,GO:0030611,GO:0071722	mitochondrion|arsenate reductase (glutaredoxin) activity|arsenate reductase activity|detoxification of arsenic-containing substance			Up
AT2G21080	F26H11.16	Ras guanine nucleotide exchange factor K					Up
AT2G21200	F26H11.4	SAUR-like auxin-responsive protein family	GO:0005886,GO:0007275,GO:0009734,GO:0040008	plasma membrane|multicellular organism development|auxin-activated signaling pathway|regulation of growth	path:ath04075	Plant hormone signal transduction	Up
AT2G21210	F26H11.3	SAUR-like auxin-responsive protein family	GO:0005886,GO:0007275,GO:0009734,GO:0040008	plasma membrane|multicellular organism development|auxin-activated signaling pathway|regulation of growth	path:ath04075	Plant hormone signal transduction	Up
AT2G21510	F3K23.27	DNAJ heat shock N-terminal domain-containing protein					Down
AT2G21540	SFH3	SEC14-like 3	GO:0000139,GO:0005886,GO:0009908,GO:0015031	Golgi membrane|plasma membrane|flower development|protein transport			Up
AT2G21590	APL4	Glucose-1-phosphate adenylyltransferase family protein	GO:0005524,GO:0005978,GO:0008878,GO:0009507,GO:0010170,GO:0019252	ATP binding|glycogen biosynthetic process|glucose-1-phosphate adenylyltransferase activity|chloroplast|glucose-1-phosphate adenylyltransferase complex|starch biosynthetic process	path:ath00500,path:ath00520	Starch and sucrose metabolism|Amino sugar and nucleotide sugar metabolism	Down
AT2G21820	AT2G21820	seed maturation protein					Down
AT2G21880	RAB7A	RAB GTPase homolog 7A	GO:0003924,GO:0005525,GO:0005774,GO:0005886,GO:0006886,GO:0032482	GTPase activity|GTP binding|vacuolar membrane|plasma membrane|intracellular protein transport|Rab protein signal transduction			Up
AT2G22122	AT2G22122	hypothetical protein					Up
AT2G22200	T26C19.14	Integrase-type DNA-binding superfamily protein	GO:0003700,GO:0005634,GO:0009873,GO:0043565	DNA-binding transcription factor activity|nucleus|ethylene-activated signaling pathway|sequence-specific DNA binding			Up
AT2G22470	AGP2	arabinogalactan protein 2	GO:0005737,GO:0005886,GO:0031225	cytoplasm|plasma membrane|anchored component of membrane			Down
AT2G22600	T9I22.4	RNA-binding KH domain-containing protein	GO:0006397,GO:0006970,GO:0008380,GO:0009867,GO:0010286,GO:0010445,GO:0010468,GO:0016607,GO:0031053,GO:0070878,GO:1900150	mRNA processing|response to osmotic stress|RNA splicing|jasmonic acid mediated signaling pathway|heat acclimation|nuclear dicing body|regulation of gene expression|nuclear speck|primary miRNA processing|primary miRNA binding|regulation of defense response to fungus			Down
AT2G22750	T30L20.1	basic helix-loop-helix (bHLH) DNA-binding superfamily protein	GO:0003677,GO:0003700,GO:0005634,GO:0006355,GO:0046983	DNA binding|DNA-binding transcription factor activity|nucleus|regulation of transcription, DNA-templated|protein dimerization activity			Down
AT2G22860	PSK2	phytosulfokine 2 precursor	GO:0007275,GO:0008083,GO:0008283,GO:0030154,GO:0031012	multicellular organism development|growth factor activity|cell proliferation|cell differentiation|extracellular matrix			Down
AT2G22980	SCPL13	serine carboxypeptidase-like 13	GO:0004185,GO:0005576,GO:0019748,GO:0047158	serine-type carboxypeptidase activity|extracellular region|secondary metabolic process|sinapoylglucose-sinapoylglucose O-sinapoyltransferase activity			Up
AT2G22990	SNG1	sinapoylglucose 1	GO:0004185,GO:0005773,GO:0009698,GO:0016754,GO:0019748,GO:0047158	serine-type carboxypeptidase activity|vacuole|phenylpropanoid metabolic process|sinapoylglucose-malate O-sinapoyltransferase activity|secondary metabolic process|sinapoylglucose-sinapoylglucose O-sinapoyltransferase activity	path:ath00940	Phenylpropanoid biosynthesis	Up
AT2G23050	NPY4	Phototropic-responsive NPH3 family protein	GO:0009958,GO:0016567,GO:0071944	positive gravitropism|protein ubiquitination|cell periphery			Up
AT2G23110	F21P24.17	Late embryogenesis abundant protein, group 6					Down
AT2G23150	NRAMP3	natural resistance-associated macrophage protein 3	GO:0005384,GO:0005773,GO:0005774,GO:0005794,GO:0006828,GO:0009506,GO:0009617,GO:0010043,GO:0015086,GO:0016021,GO:0042742,GO:0055072,GO:2000379	manganese ion transmembrane transporter activity|vacuole|vacuolar membrane|Golgi apparatus|manganese ion transport|plasmodesma|response to bacterium|response to zinc ion|cadmium ion transmembrane transporter activity|integral component of membrane|defense response to bacterium|iron ion homeostasis|positive regulation of reactive oxygen species metabolic process			Down
AT2G23410	CPT	cis-prenyltransferase	GO:0002094,GO:0005783,GO:0005789,GO:0006486,GO:0016021,GO:0016094	polyprenyltransferase activity|endoplasmic reticulum|endoplasmic reticulum membrane|protein glycosylation|integral component of membrane|polyprenol biosynthetic process	path:ath00900	Terpenoid backbone biosynthesis	Up
AT2G23590	MES8	methyl esterase 8	GO:0009694,GO:0009696,GO:0016788,GO:0080030,GO:0080031,GO:0080032	jasmonic acid metabolic process|salicylic acid metabolic process|hydrolase activity, acting on ester bonds|methyl indole-3-acetate esterase activity|methyl salicylate esterase activity|methyl jasmonate esterase activity			Up
AT2G23630	sks16	SKU5 similar 16	GO:0005507,GO:0005576,GO:0016491	copper ion binding|extracellular region|oxidoreductase activity			Up
AT2G23910	T29E15.11	NAD(P)-binding Rossmann-fold superfamily protein	GO:0006952,GO:0007623,GO:0009409,GO:0009699,GO:0016491,GO:0016616,GO:0016621,GO:0042754,GO:0050662	defense response|circadian rhythm|response to cold|phenylpropanoid biosynthetic process|oxidoreductase activity|oxidoreductase activity, acting on the CH-OH group of donors, NAD or NADP as acceptor|cinnamoyl-CoA reductase activity|negative regulation of circadian rhythm|coenzyme binding			Down
AT2G24090	PRPL35	Ribosomal protein L35	GO:0003735,GO:0005840,GO:0006412,GO:0009507	structural constituent of ribosome|ribosome|translation|chloroplast	path:ath03010	Ribosome	Up
AT2G24100	ASG1	ATP-dependent DNA helicase					Down
AT2G24180	CYP71B6	cytochrome p450 71b6	GO:0004497,GO:0005506,GO:0005739,GO:0005783,GO:0005794,GO:0005886,GO:0016020,GO:0016021,GO:0016709,GO:0020037,GO:0042430	monooxygenase activity|iron ion binding|mitochondrion|endoplasmic reticulum|Golgi apparatus|plasma membrane|membrane|integral component of membrane|oxidoreductase activity, acting on paired donors, with incorporation or reduction of molecular oxygen, NAD(P)H as one donor, and incorporation of one atom of oxygen|heme binding|indole-containing compound metabolic process			Down
AT2G24190	SDR2	NAD(P)-binding Rossmann-fold superfamily protein	GO:0005829,GO:0008106,GO:0055114	cytosol|alcohol dehydrogenase (NADP+) activity|oxidation-reduction process	path:ath00902	Monoterpenoid biosynthesis	Down
AT2G24195	AT2G24195	transmembrane protein					Down
AT2G24260	LRL1	LJRHL1-like 1	GO:0001228,GO:0003677,GO:0003700,GO:0005634,GO:0006355,GO:0046983,GO:0048235,GO:0048765,GO:0048767,GO:0055046,GO:0080147	DNA-binding transcription activator activity, RNA polymerase II-specific|DNA binding|DNA-binding transcription factor activity|nucleus|regulation of transcription, DNA-templated|protein dimerization activity|pollen sperm cell differentiation|root hair cell differentiation|root hair elongation|microgametogenesis|root hair cell development			Down
AT2G24560	F25P17.14	GDSL-like Lipase/Acylhydrolase family protein	GO:0005576,GO:0016042,GO:0016788	extracellular region|lipid catabolic process|hydrolase activity, acting on ester bonds			Down
AT2G24645	AT2G24645	Transcriptional factor B3 family protein	GO:0003677,GO:0005634	DNA binding|nucleus			Up
AT2G24720	GLR2.2	glutamate receptor 2.2	GO:0004970,GO:0005262,GO:0005622,GO:0005886,GO:0006816,GO:0008066,GO:0016021,GO:0019722,GO:0071230	ionotropic glutamate receptor activity|calcium channel activity|intracellular|plasma membrane|calcium ion transport|glutamate receptor activity|integral component of membrane|calcium-mediated signaling|cellular response to amino acid stimulus			Up
AT2G25000	WRKY60	WRKY DNA-binding protein 60	GO:0002237,GO:0003700,GO:0005634,GO:0009751,GO:0031347,GO:0042742,GO:0043565,GO:0050832	response to molecule of bacterial origin|DNA-binding transcription factor activity|nucleus|response to salicylic acid|regulation of defense response|defense response to bacterium|sequence-specific DNA binding|defense response to fungus			Down
AT2G25080	GPX1	glutathione peroxidase 1	GO:0004602,GO:0006979,GO:0009507,GO:0009535,GO:0009570,GO:0009941,GO:0047066	glutathione peroxidase activity|response to oxidative stress|chloroplast|chloroplast thylakoid membrane|chloroplast stroma|chloroplast envelope|phospholipid-hydroperoxide glutathione peroxidase activity	path:ath00480,path:ath00590	Glutathione metabolism|Arachidonic acid metabolism	Up
AT2G25150	F13D4.110	HXXXD-type acyl-transferase family protein	GO:0006596,GO:0008216,GO:0080073	polyamine biosynthetic process|spermidine metabolic process|spermidine:coumaroyl CoA N-acyltransferase activity			Up
AT2G25240	CCP3	Serine protease inhibitor (SERPIN) family protein	GO:0004867,GO:0005615,GO:0010951	serine-type endopeptidase inhibitor activity|extracellular space|negative regulation of endopeptidase activity			Up
AT2G25440	RLP20	receptor like protein 20	GO:0005886,GO:0016021	plasma membrane|integral component of membrane			Down
AT2G25450	F13B15.11	2-oxoglutarate (2OG) and Fe(II)-dependent oxygenase superfamily protein	GO:0009506,GO:0009815,GO:0010439,GO:0019761,GO:0046872,GO:0051213	plasmodesma|1-aminocyclopropane-1-carboxylate oxidase activity|regulation of glucosinolate biosynthetic process|glucosinolate biosynthetic process|metal ion binding|dioxygenase activity			Down
AT2G25470	RLP21	receptor like protein 21	GO:0005886,GO:0016021	plasma membrane|integral component of membrane			Down
AT2G25510	F13B15.17	transmembrane protein	GO:0005618,GO:0009416,GO:0009617	cell wall|response to light stimulus|response to bacterium			Down
AT2G25625	AT2G25625	histone deacetylase-like protein					Down
AT2G25810	TIP4;1	tonoplast intrinsic protein 4;1	GO:0009705,GO:0015250,GO:0016021,GO:0042807	plant-type vacuole membrane|water channel activity|integral component of membrane|central vacuole			Up
AT2G25900	ATCTH	Zinc finger C-x8-C-x5-C-x3-H type family protein	GO:0003677,GO:0003700,GO:0003723,GO:0003727,GO:0005737,GO:0006355,GO:0046872,GO:0061157	DNA binding|DNA-binding transcription factor activity|RNA binding|single-stranded RNA binding|cytoplasm|regulation of transcription, DNA-templated|metal ion binding|mRNA destabilization			Up
AT2G25980	T19L18.21	Mannose-binding lectin superfamily protein	GO:0009506,GO:0030246	plasmodesma|carbohydrate binding			Up
AT2G26130	Ring finger of Seed Longevity 1	RING/U-box protein with C6HC-type zinc finger	GO:0000398,GO:0003723,GO:0005524,GO:0009507,GO:0034459,GO:0046872	mRNA splicing, via spliceosome|RNA binding|ATP binding|chloroplast|ATP-dependent 3'-5' RNA helicase activity|metal ion binding			Down
AT2G26170	CYP711A1	cytochrome P450, family 711, subfamily A, polypeptide 1	GO:0004497,GO:0005506,GO:0009926,GO:0009934,GO:0009963,GO:0010223,GO:0016021,GO:0016117,GO:0016705,GO:0020037	monooxygenase activity|iron ion binding|auxin polar transport|regulation of meristem structural organization|positive regulation of flavonoid biosynthetic process|secondary shoot formation|integral component of membrane|carotenoid biosynthetic process|oxidoreductase activity, acting on paired donors, with incorporation or reduction of molecular oxygen|heme binding			Down
AT2G26310	FAP2	Chalcone-flavanone isomerase family protein	GO:0005504,GO:0009570,GO:0016872	fatty acid binding|chloroplast stroma|intramolecular lyase activity			Down
AT2G26410	Iqd4	IQ-domain 4	GO:0005516,GO:0005634,GO:0005737,GO:0005874,GO:0008017	calmodulin binding|nucleus|cytoplasm|microtubule|microtubule binding			Up
AT2G26440	pectin methylesterase 12	Plant invertase/pectin methylesterase inhibitor superfamily	GO:0005576,GO:0005618,GO:0009617,GO:0030599,GO:0042545,GO:0045330,GO:0045490,GO:0046910	extracellular region|cell wall|response to bacterium|pectinesterase activity|cell wall modification|aspartyl esterase activity|pectin catabolic process|pectinesterase inhibitor activity			Down
AT2G26500	T9J22.17	cytochrome b6f complex subunit (petM)	GO:0009512,GO:0009535,GO:0015979,GO:0016021,GO:0055114	cytochrome b6f complex|chloroplast thylakoid membrane|photosynthesis|integral component of membrane|oxidation-reduction process			Up
AT2G26520	T9J22.19	transmembrane protein					Up
AT2G26660	SPX2	SPX domain-containing protein 2 (SPX2)	GO:0005634,GO:0016036	nucleus|cellular response to phosphate starvation			Down
AT2G26710	BAS1	Cytochrome P450 superfamily protein	GO:0004497,GO:0005506,GO:0008395,GO:0009741,GO:0010268,GO:0016021,GO:0016131,GO:0016705,GO:0020037,GO:0040008	monooxygenase activity|iron ion binding|steroid hydroxylase activity|response to brassinosteroid|brassinosteroid homeostasis|integral component of membrane|brassinosteroid metabolic process|oxidoreductase activity, acting on paired donors, with incorporation or reduction of molecular oxygen|heme binding|regulation of growth	path:ath00905	Brassinosteroid biosynthesis	Up
AT2G26740	SEH	soluble epoxide hydrolase	GO:0004301,GO:0009636,GO:0052689	epoxide hydrolase activity|response to toxic substance|carboxylic ester hydrolase activity			Down
AT2G26820	PP2-A3	phloem protein 2-A3	GO:0005525,GO:0030246	GTP binding|carbohydrate binding			Up
AT2G27010	CYP705A9	cytochrome P450, family 705, subfamily A, polypeptide 9	GO:0005506,GO:0005783,GO:0009958,GO:0016020,GO:0016021,GO:0016709,GO:0020037,GO:0048364,GO:0051554,GO:0080003,GO:0080004	iron ion binding|endoplasmic reticulum|positive gravitropism|membrane|integral component of membrane|oxidoreductase activity, acting on paired donors, with incorporation or reduction of molecular oxygen, NAD(P)H as one donor, and incorporation of one atom of oxygen|heme binding|root development|flavonol metabolic process|thalianol metabolic process|thalian-diol desaturase activity			Up
AT2G27080	T20P8.13	Late embryogenesis abundant (LEA) hydroxyproline-rich glycoprotein family	GO:0005886,GO:0009506,GO:0016021,GO:0042742	plasma membrane|plasmodesma|integral component of membrane|defense response to bacterium			Down
AT2G27150	AAO3	abscisic aldehyde oxidase 3	GO:0004031,GO:0005506,GO:0005829,GO:0009055,GO:0009688,GO:0009851,GO:0010293,GO:0031625,GO:0050302,GO:0051537,GO:0071949	aldehyde oxidase activity|iron ion binding|cytosol|electron transfer activity|abscisic acid biosynthetic process|auxin biosynthetic process|abscisic aldehyde oxidase activity|ubiquitin protein ligase binding|indole-3-acetaldehyde oxidase activity|2 iron, 2 sulfur cluster binding|FAD binding	path:ath00906	Carotenoid biosynthesis	Down
AT2G27190	PAP12	purple acid phosphatase 12	GO:0003993,GO:0005576,GO:0005829,GO:0009505,GO:0016036,GO:0046872	acid phosphatase activity|extracellular region|cytosol|plant-type cell wall|cellular response to phosphate starvation|metal ion binding			Down
AT2G27385	AT2G27385	Pollen Ole e 1 allergen and extensin family protein					Up
AT2G27535	AT2G27535	ribosomal protein L10A family protein					Down
AT2G27550	ATC	centroradiali	GO:0005634,GO:0005737,GO:0009910,GO:0010228	nucleus|cytoplasm|negative regulation of flower development|vegetative to reproductive phase transition of meristem			Down
AT2G28150	F24D13.6	UPSTREAM OF FLC protein (DUF966)					Up
AT2G28270	T3B23.6	Cysteine/Histidine-rich C1 domain family protein	GO:0005623,GO:0045454,GO:0047134	cell|cell redox homeostasis|protein-disulfide reductase activity			Up
AT2G28305	LOG1	Putative lysine decarboxylase family protein	GO:0005634,GO:0005829,GO:0009691,GO:0016799	nucleus|cytosol|cytokinin biosynthetic process|hydrolase activity, hydrolyzing N-glycosyl compounds			Up
AT2G28410	T1B3.7	transmembrane protein					Up
AT2G28500	LBD11	LOB domain-containing protein 11					Down
AT2G28510	T17D12.7	Dof-type zinc finger DNA-binding family protein	GO:0003677,GO:0003700,GO:0005730,GO:0006355,GO:0046872	DNA binding|DNA-binding transcription factor activity|nucleolus|regulation of transcription, DNA-templated|metal ion binding			Down
AT2G28580	T8O18.13	transmembrane protein, putative (DUF247)	GO:0005886,GO:0016021	plasma membrane|integral component of membrane			Up
AT2G28660	T8O18.5	Chloroplast-targeted copper chaperone protein	GO:0030001,GO:0046872	metal ion transport|metal ion binding			Down
AT2G28780	F8N16.7	P-hydroxybenzoic acid efflux pump subunit					Up
AT2G28900	OEP16-1	outer plastid envelope protein 16-1	GO:0005773,GO:0009409,GO:0009507,GO:0009527,GO:0009536,GO:0009611,GO:0009707,GO:0009744,GO:0009749,GO:0009753,GO:0009941,GO:0015171,GO:0015288,GO:0019904,GO:0034426,GO:0042803,GO:0045037,GO:0046930	vacuole|response to cold|chloroplast|plastid outer membrane|plastid|response to wounding|chloroplast outer membrane|response to sucrose|response to glucose|response to jasmonic acid|chloroplast envelope|amino acid transmembrane transporter activity|porin activity|protein domain specific binding|etioplast membrane|protein homodimerization activity|protein import into chloroplast stroma|pore complex			Down
AT2G28960	T9I4.4	Leucine-rich repeat protein kinase family protein					Up
AT2G28970	T9I4.5	Leucine-rich repeat protein kinase family protein					Up
AT2G28990	T9I4.7	Leucine-rich repeat protein kinase family protein					Up
AT2G29170	F16P2.45	NAD(P)-binding Rossmann-fold superfamily protein	GO:0016491	oxidoreductase activity			Up
AT2G29290	F16P2.33	NAD(P)-binding Rossmann-fold superfamily protein	GO:0016491	oxidoreductase activity	path:ath00960	Tropane, piperidine and pyridine alkaloid biosynthesis	Up
AT2G29300	F16P2.32	NAD(P)-binding Rossmann-fold superfamily protein	GO:0016491	oxidoreductase activity	path:ath00960	Tropane, piperidine and pyridine alkaloid biosynthesis	Up
AT2G29310	F16P2.31	NAD(P)-binding Rossmann-fold superfamily protein	GO:0016491	oxidoreductase activity	path:ath00960	Tropane, piperidine and pyridine alkaloid biosynthesis	Up
AT2G29350	SAG13	senescence-associated gene 13	GO:0002213,GO:0004022,GO:0007568	defense response to insect|alcohol dehydrogenase (NAD) activity|aging			Down
AT2G29370	F16P2.25	NAD(P)-binding Rossmann-fold superfamily protein	GO:0016491	oxidoreductase activity	path:ath00960	Tropane, piperidine and pyridine alkaloid biosynthesis	Down
AT2G29440	GSTU6	glutathione S-transferase tau 6	GO:0004364,GO:0005737,GO:0005829,GO:0006749,GO:0009407	glutathione transferase activity|cytoplasm|cytosol|glutathione metabolic process|toxin catabolic process	path:ath00480	Glutathione metabolism	Down
AT2G29460	GSTU4	glutathione S-transferase tau 4	GO:0004364,GO:0005737,GO:0005829,GO:0006749,GO:0009407	glutathione transferase activity|cytoplasm|cytosol|glutathione metabolic process|toxin catabolic process	path:ath00480	Glutathione metabolism	Down
AT2G29470	GSTU3	glutathione S-transferase tau 3	GO:0004364,GO:0005737,GO:0005829,GO:0006749,GO:0009407	glutathione transferase activity|cytoplasm|cytosol|glutathione metabolic process|toxin catabolic process	path:ath00480	Glutathione metabolism	Down
AT2G29950	ELF4-L1	ELF4-like 1	GO:0005634,GO:0009649,GO:0042753,GO:0042803,GO:0048511	nucleus|entrainment of circadian clock|positive regulation of circadian rhythm|protein homodimerization activity|rhythmic process			Down
AT2G30010	TBL45	TRICHOME BIREFRINGENCE-LIKE 45	GO:0005794,GO:0016021,GO:0016413	Golgi apparatus|integral component of membrane|O-acetyltransferase activity			Up
AT2G30130	ASL5	Lateral organ boundaries (LOB) domain family protein	GO:0003677,GO:0009965,GO:0010016	DNA binding|leaf morphogenesis|shoot system morphogenesis			Up
AT2G30140	UGT87A2	UDP-Glycosyltransferase superfamily protein	GO:0005634,GO:0005737,GO:0005829,GO:0008194,GO:0009909,GO:0043231,GO:0080043,GO:0080044	nucleus|cytoplasm|cytosol|UDP-glycosyltransferase activity|regulation of flower development|intracellular membrane-bounded organelle|quercetin 3-O-glucosyltransferase activity|quercetin 7-O-glucosyltransferase activity			Down
AT2G30170	PBCP	Protein phosphatase 2C family protein	GO:0004721,GO:0009507,GO:0009570,GO:0010027,GO:0035970,GO:0046872,GO:0071482	phosphoprotein phosphatase activity|chloroplast|chloroplast stroma|thylakoid membrane organization|peptidyl-threonine dephosphorylation|metal ion binding|cellular response to light stimulus			Down
AT2G30230	T9D9.4	6,7-dimethyl-8-ribityllumazine synthase					Down
AT2G30340	LBD13	LOB domain-containing protein 13	GO:0016020	membrane			Up
AT2G30395	OFP17	ovate family protein 17	GO:0005634,GO:0045892	nucleus|negative regulation of transcription, DNA-templated			Up
AT2G30420	ETC2	Homeodomain-like superfamily protein	GO:0003700,GO:0005634,GO:0006355,GO:0030154,GO:0043565,GO:0044212,GO:0048629,GO:0080147,GO:1900033	DNA-binding transcription factor activity|nucleus|regulation of transcription, DNA-templated|cell differentiation|sequence-specific DNA binding|transcription regulatory region DNA binding|trichome patterning|root hair cell development|negative regulation of trichome patterning			Up
AT2G30550	DAD1-Like Lipase 3	alpha/beta-Hydrolases superfamily protein	GO:0004620,GO:0004806,GO:0008970,GO:0009507,GO:0016042,GO:0047714	phospholipase activity|triglyceride lipase activity|phospholipase A1 activity|chloroplast|lipid catabolic process|galactolipase activity			Down
AT2G30570	PSBW	photosystem II reaction center W	GO:0009523,GO:0009535,GO:0015979,GO:0016021,GO:0042549	photosystem II|chloroplast thylakoid membrane|photosynthesis|integral component of membrane|photosystem II stabilization	path:ath00195	Photosynthesis	Up
AT2G30820	F7F1.3	aspartyl/glutamyl-tRNA(Asn/Gln) amidotransferase subunit	GO:0006355,GO:0007142,GO:0009556	regulation of transcription, DNA-templated|male meiosis II|microsporogenesis			Up
AT2G30890	F7F1.10	Cytochrome b561/ferric reductase transmembrane protein family	GO:0016021,GO:0046872,GO:0055114	integral component of membrane|metal ion binding|oxidation-reduction process			Up
AT2G31083	CLE5	CLAVATA3/ESR-RELATED 5	GO:0005615,GO:0007275,GO:0033612,GO:0045168,GO:0048046	extracellular space|multicellular organism development|receptor serine/threonine kinase binding|cell-cell signaling involved in cell fate commitment|apoplast			Up
AT2G31160	LSH3	LIGHT-DEPENDENT SHORT HYPOCOTYLS-like protein (DUF640)	GO:0003677,GO:0005634,GO:0009299,GO:0009416,GO:0010199,GO:0010492,GO:0048441,GO:0048834,GO:0090698	DNA binding|nucleus|mRNA transcription|response to light stimulus|organ boundary specification between lateral organs and the meristem|maintenance of shoot apical meristem identity|petal development|specification of petal number|post-embryonic plant morphogenesis			Down
AT2G31180	MYB14	myb domain protein 14	GO:0003700,GO:0005634,GO:0009409,GO:0009651,GO:0009723,GO:0009733,GO:0009751,GO:0009753,GO:0030154,GO:0043565,GO:0044212,GO:0045893,GO:0050826	DNA-binding transcription factor activity|nucleus|response to cold|response to salt stress|response to ethylene|response to auxin|response to salicylic acid|response to jasmonic acid|cell differentiation|sequence-specific DNA binding|transcription regulatory region DNA binding|positive regulation of transcription, DNA-templated|response to freezing			Down
AT2G31930	F20M17.3	hypothetical protein					Down
AT2G31945	AT2G31945	transmembrane protein					Down
AT2G31980	CYS2	PHYTOCYSTATIN 2	GO:0004869,GO:0005576,GO:0006952	cysteine-type endopeptidase inhibitor activity|extracellular region|defense response			Down
AT2G32100	OFP16	ovate family protein 16	GO:0005634,GO:0045892	nucleus|negative regulation of transcription, DNA-templated			Up
AT2G32190	F22D22.6	cysteine-rich/transmembrane domain A-like protein					Down
AT2G32280	T32F6.20	GPI inositol-deacylase C, putative (DUF1218)	GO:0000272,GO:0009507,GO:0016161,GO:0102229	polysaccharide catabolic process|chloroplast|beta-amylase activity|amylopectin maltohydrolase activity			Down
AT2G32460	MYB101	myb domain protein 101	GO:0003700,GO:0005634,GO:0009555,GO:0009739,GO:0009740,GO:0009789,GO:0010468,GO:0030154,GO:0043068,GO:0043565,GO:0044212,GO:0045893,GO:0048235,GO:0080092,GO:0090406,GO:1901371,GO:1990019	DNA-binding transcription factor activity|nucleus|pollen development|response to gibberellin|gibberellic acid mediated signaling pathway|positive regulation of abscisic acid-activated signaling pathway|regulation of gene expression|cell differentiation|positive regulation of programmed cell death|sequence-specific DNA binding|transcription regulatory region DNA binding|positive regulation of tran…			Down
AT2G32487	AT2G32487	hypothetical protein					Down
AT2G32500	T26B15.6	Stress responsive alpha-beta barrel domain protein					Up
AT2G32610	CSLB01	cellulose synthase-like B1	GO:0000139,GO:0005794,GO:0005802,GO:0005886,GO:0009833,GO:0016021,GO:0016759,GO:0016760,GO:0030244,GO:0071555	Golgi membrane|Golgi apparatus|trans-Golgi network|plasma membrane|plant-type primary cell wall biogenesis|integral component of membrane|cellulose synthase activity|cellulose synthase (UDP-forming) activity|cellulose biosynthetic process|cell wall organization			Up
AT2G32620	CSLB02	cellulose synthase-like B	GO:0000139,GO:0005794,GO:0005802,GO:0005886,GO:0009833,GO:0016021,GO:0016759,GO:0016760,GO:0030244,GO:0071555	Golgi membrane|Golgi apparatus|trans-Golgi network|plasma membrane|plant-type primary cell wall biogenesis|integral component of membrane|cellulose synthase activity|cellulose synthase (UDP-forming) activity|cellulose biosynthetic process|cell wall organization			Up
AT2G32660	RLP22	receptor like protein 22	GO:0005886,GO:0016021	plasma membrane|integral component of membrane			Down
AT2G32790	F24L7.7	Ubiquitin-conjugating enzyme family protein	GO:0005524,GO:0061631	ATP binding|ubiquitin conjugating enzyme activity			Down
AT2G32830	PHT1;5	phosphate transporter 1;5	GO:0005315,GO:0006817,GO:0015293,GO:0016021	inorganic phosphate transmembrane transporter activity|phosphate ion transport|symporter activity|integral component of membrane			Down
AT2G32870	T21L14.19	TRAF-like family protein					Up
AT2G32880	T21L14.18	TRAF-like family protein					Up
AT2G33020	RLP24	receptor like protein 24	GO:0005886,GO:0016021	plasma membrane|integral component of membrane			Down
AT2G33080	RLP28	receptor like protein 28	GO:0005886,GO:0009651,GO:0010555,GO:0016021	plasma membrane|response to salt stress|response to mannitol|integral component of membrane			Down
AT2G33150	PKT3	peroxisomal 3-ketoacyl-CoA thiolase 3	GO:0003988,GO:0005730,GO:0005739,GO:0005774,GO:0005777,GO:0006635,GO:0009507,GO:0009514,GO:0009611,GO:0009695,GO:0009789,GO:0010111,GO:0010124,GO:0016020,GO:0031408	acetyl-CoA C-acyltransferase activity|nucleolus|mitochondrion|vacuolar membrane|peroxisome|fatty acid beta-oxidation|chloroplast|glyoxysome|response to wounding|jasmonic acid biosynthetic process|positive regulation of abscisic acid-activated signaling pathway|glyoxysome organization|phenylacetate catabolic process|membrane|oxylipin biosynthetic process	path:ath00071,path:ath00280,path:ath00592,path:ath01040,path:ath04146	Fatty acid degradation|Valine, leucine and isoleucine degradation|alpha-Linolenic acid metabolism|Biosynthesis of unsaturated fatty acids|Peroxisome	Down
AT2G33380	RD20	Caleosin-related family protein	GO:0004497,GO:0005509,GO:0005773,GO:0005783,GO:0009269,GO:0009409,GO:0009620,GO:0009651,GO:0009737,GO:0009751,GO:0010118,GO:0012511,GO:0031407,GO:0031969,GO:0043231,GO:0050832,GO:1902609,GO:1990137,GO:2000377	monooxygenase activity|calcium ion binding|vacuole|endoplasmic reticulum|response to desiccation|response to cold|response to fungus|response to salt stress|response to abscisic acid|response to salicylic acid|stomatal movement|monolayer-surrounded lipid storage body|oxylipin metabolic process|chloroplast membrane|intracellular membrane-bounded organelle|defense response to fungus|(R)-2-hydroxy-a…	path:ath00073	Cutin, suberine and wax biosynthesis	Down
AT2G33800	EMB3113	Ribosomal protein S5 family protein	GO:0003735,GO:0005634,GO:0005763,GO:0009409,GO:0009507,GO:0009534,GO:0009535,GO:0009570,GO:0009579,GO:0009955,GO:0016020,GO:0019843,GO:0032544,GO:0046686,GO:1901259	structural constituent of ribosome|nucleus|mitochondrial small ribosomal subunit|response to cold|chloroplast|chloroplast thylakoid|chloroplast thylakoid membrane|chloroplast stroma|thylakoid|adaxial/abaxial pattern specification|membrane|rRNA binding|plastid translation|response to cadmium ion|chloroplast rRNA processing	path:ath03010	Ribosome	Up
AT2G33810	SPL3	squamosa promoter binding protein-like 3	GO:0003677,GO:0003700,GO:0005634,GO:0005737,GO:0009908,GO:0009911,GO:0010228,GO:0010229,GO:0010321,GO:0030154,GO:0046872	DNA binding|DNA-binding transcription factor activity|nucleus|cytoplasm|flower development|positive regulation of flower development|vegetative to reproductive phase transition of meristem|inflorescence development|regulation of vegetative phase change|cell differentiation|metal ion binding			Up
AT2G34010	T14G11.13	verprolin	GO:0048366	leaf development			Up
AT2G34070	TBL37	TRICHOME BIREFRINGENCE-LIKE 37	GO:0005794,GO:0016021,GO:0016413	Golgi apparatus|integral component of membrane|O-acetyltransferase activity			Down
AT2G34080	T14G11.20	Cysteine proteinases superfamily protein	GO:0004197,GO:0005615,GO:0005764,GO:0007568,GO:0009723,GO:0009737,GO:0009739,GO:0010150,GO:0010282,GO:0010623,GO:0051603	cysteine-type endopeptidase activity|extracellular space|lysosome|aging|response to ethylene|response to abscisic acid|response to gibberellin|leaf senescence|senescence-associated vacuole|programmed cell death involved in cell development|proteolysis involved in cellular protein catabolic process			Down
AT2G34170	T14G11.29	hypothetical protein (DUF688)	GO:0004674,GO:0005524,GO:0007165	protein serine/threonine kinase activity|ATP binding|signal transduction			Up
AT2G34180	CIPK13	CBL-interacting protein kinase 13	GO:0004674,GO:0005524,GO:0007165	protein serine/threonine kinase activity|ATP binding|signal transduction			Up
AT2G34210	F13P17.5	Transcription elongation factor Spt5	GO:0003729,GO:0003735,GO:0005840,GO:0006357,GO:0006368,GO:0006412,GO:0032044,GO:0032784	mRNA binding|structural constituent of ribosome|ribosome|regulation of transcription by RNA polymerase II|transcription elongation from RNA polymerase II promoter|translation|DSIF complex|regulation of DNA-templated transcription, elongation			Down
AT2G34340	F13P17.18	senescence regulator (Protein of unknown function, DUF584)					Down
AT2G34360	F13P17.20	MATE efflux family protein	GO:0006855,GO:0015238,GO:0015297,GO:0016021	drug transmembrane transport|drug transmembrane transporter activity|antiporter activity|integral component of membrane			Down
AT2G34420	LHB1B2	photosystem II light harvesting complex protein B1B2	GO:0009416,GO:0009507,GO:0009522,GO:0009523,GO:0009534,GO:0009535,GO:0009579,GO:0009768,GO:0016021,GO:0016168,GO:0018298,GO:0019904,GO:0046872	response to light stimulus|chloroplast|photosystem I|photosystem II|chloroplast thylakoid|chloroplast thylakoid membrane|thylakoid|photosynthesis, light harvesting in photosystem I|integral component of membrane|chlorophyll binding|protein-chromophore linkage|protein domain specific binding|metal ion binding	path:ath00196	Photosynthesis - antenna proteins	Up
AT2G34430	LHB1B1	light-harvesting chlorophyll-protein complex II subunit B1	GO:0009522,GO:0009523,GO:0009535,GO:0009765,GO:0016021,GO:0016168,GO:0018298,GO:0046872	photosystem I|photosystem II|chloroplast thylakoid membrane|photosynthesis, light harvesting|integral component of membrane|chlorophyll binding|protein-chromophore linkage|metal ion binding	path:ath00196	Photosynthesis - antenna proteins	Up
AT2G34510	T31E10.15	choice-of-anchor C domain protein, putative (Protein of unknown function, DUF642)					Up
AT2G34610	T31E10.5	cotton fiber protein					Down
AT2G34620	T31E10.4	Mitochondrial transcription termination factor family protein	GO:0003690,GO:0006353,GO:0006355,GO:0009507,GO:0009658,GO:0009793,GO:0032502	double-stranded DNA binding|DNA-templated transcription, termination|regulation of transcription, DNA-templated|chloroplast|chloroplast organization|embryo development ending in seed dormancy|developmental process			Up
AT2G34810	F19I3.4	FAD-binding Berberine family protein	GO:0005576,GO:0005618,GO:0009611,GO:0009753,GO:0016491,GO:0071949	extracellular region|cell wall|response to wounding|response to jasmonic acid|oxidoreductase activity|FAD binding			Down
AT2G34930	F19I3.16	disease resistance family protein / LRR family protein	GO:0005886,GO:0016021,GO:0050832	plasma membrane|integral component of membrane|defense response to fungus			Down
AT2G34940	VSR5	VACUOLAR SORTING RECEPTOR 5	GO:0000139,GO:0005509,GO:0005768,GO:0005802,GO:0006511,GO:0006623,GO:0006896,GO:0016020,GO:0016021,GO:0017119,GO:0030665,GO:0031902,GO:0061630	Golgi membrane|calcium ion binding|endosome|trans-Golgi network|ubiquitin-dependent protein catabolic process|protein targeting to vacuole|Golgi to vacuole transport|membrane|integral component of membrane|Golgi transport complex|clathrin-coated vesicle membrane|late endosome membrane|ubiquitin protein ligase activity			Up
AT2G34960	CAT5	cationic amino acid transporter 5	GO:0005313,GO:0005886,GO:0015189,GO:0016021,GO:0051938	L-glutamate transmembrane transporter activity|plasma membrane|L-lysine transmembrane transporter activity|integral component of membrane|L-glutamate import			Down
AT2G35000	ATL9	RING/U-box superfamily protein	GO:0004842,GO:0010200,GO:0016021,GO:0016567,GO:0046872,GO:0050832	ubiquitin-protein transferase activity|response to chitin|integral component of membrane|protein ubiquitination|metal ion binding|defense response to fungus			Up
AT2G35070	T4C15.27	transmembrane protein					Down
AT2G35130	T4C15.20	Tetratricopeptide repeat (TPR)-like superfamily protein					Up
AT2G35290	SAUR79	hypothetical protein					Down
AT2G35300	LEA18	Late embryogenesis abundant protein, group 1 protein	GO:0005829,GO:0006970,GO:0009414,GO:0009793,GO:0048316,GO:0048868	cytosol|response to osmotic stress|response to water deprivation|embryo development ending in seed dormancy|seed development|pollen tube development			Down
AT2G35550	BPC7	basic pentacysteine 7	GO:0003700,GO:0005634,GO:0006355,GO:0009723,GO:0043565	DNA-binding transcription factor activity|nucleus|regulation of transcription, DNA-templated|response to ethylene|sequence-specific DNA binding			Down
AT2G35612	AT2G35612	copper amine oxidase family protein	GO:0005179,GO:0006970,GO:0006995,GO:0009651,GO:0048046,GO:0048364,GO:0048831,GO:0060359,GO:1901371,GO:1902025,GO:2000280	hormone activity|response to osmotic stress|cellular response to nitrogen starvation|response to salt stress|apoplast|root development|regulation of shoot system development|response to ammonium ion|regulation of leaf morphogenesis|nitrate import|regulation of root development			Down
AT2G35730	T20F21.3	Heavy metal transport/detoxification superfamily protein					Down
AT2G35940	BLH1	BEL1-like homeodomain 1	GO:0003677,GO:0003700,GO:0005634,GO:0005737,GO:0009610,GO:0009737,GO:0010197,GO:0010201,GO:0042803,GO:0046982	DNA binding|DNA-binding transcription factor activity|nucleus|cytoplasm|response to symbiotic fungus|response to abscisic acid|polar nucleus fusion|response to continuous far red light stimulus by the high-irradiance response system|protein homodimerization activity|protein heterodimerization activity			Down
AT2G36000	EMB3114	Mitochondrial transcription termination factor family protein	GO:0003690,GO:0006353,GO:0006355,GO:0009507,GO:0009658,GO:0009793,GO:0032502	double-stranded DNA binding|DNA-templated transcription, termination|regulation of transcription, DNA-templated|chloroplast|chloroplast organization|embryo development ending in seed dormancy|developmental process			Up
AT2G36026	AT2G36026	Ovate family protein	GO:0005634,GO:0045892	nucleus|negative regulation of transcription, DNA-templated			Up
AT2G36050	OFP15	ovate family protein 15	GO:0005634,GO:0045892	nucleus|negative regulation of transcription, DNA-templated			Up
AT2G36080	ABS2	AP2/B3-like transcriptional factor family protein	GO:0003677,GO:0003700,GO:0005634,GO:0045892,GO:0080167	DNA binding|DNA-binding transcription factor activity|nucleus|negative regulation of transcription, DNA-templated|response to karrikin			Down
AT2G36210	F2H17.18	SAUR-like auxin-responsive protein family	GO:0005737,GO:0007275,GO:0009734,GO:0040008	cytoplasm|multicellular organism development|auxin-activated signaling pathway|regulation of growth	path:ath04075	Plant hormone signal transduction	Down
AT2G36270	ABI5	Basic-leucine zipper (bZIP) transcription factor family protein	GO:0003677,GO:0003700,GO:0005634,GO:0006355,GO:0009414,GO:0009651,GO:0009737,GO:0009738,GO:0009739,GO:0009845,GO:0010182,GO:0010187,GO:0010200,GO:0045893,GO:0048316	DNA binding|DNA-binding transcription factor activity|nucleus|regulation of transcription, DNA-templated|response to water deprivation|response to salt stress|response to abscisic acid|abscisic acid-activated signaling pathway|response to gibberellin|seed germination|sugar mediated signaling pathway|negative regulation of seed germination|response to chitin|positive regulation of transcription, D…	path:ath04075	Plant hormone signal transduction	Down
AT2G36400	GRF3	growth-regulating factor 3	GO:0005524,GO:0005634,GO:0006351,GO:0006355,GO:0008285,GO:0009624,GO:0043565,GO:0044212,GO:0048364,GO:0061062	ATP binding|nucleus|transcription, DNA-templated|regulation of transcription, DNA-templated|negative regulation of cell proliferation|response to nematode|sequence-specific DNA binding|transcription regulatory region DNA binding|root development|regulation of nematode larval development			Up
AT2G36430	F1O11.6	transmembrane protein, putative (DUF247)	GO:0005886,GO:0016021	plasma membrane|integral component of membrane			Up
AT2G36640	ECP63	embryonic cell protein 63	GO:0005829	cytosol			Down
AT2G36750	UGT73C1	UDP-glucosyl transferase 73C1	GO:0008194,GO:0009636,GO:0010224,GO:0035251,GO:0043231,GO:0050403,GO:0050502,GO:0080043,GO:0080044	UDP-glycosyltransferase activity|response to toxic substance|response to UV-B|UDP-glucosyltransferase activity|intracellular membrane-bounded organelle|trans-zeatin O-beta-D-glucosyltransferase activity|cis-zeatin O-beta-D-glucosyltransferase activity|quercetin 3-O-glucosyltransferase activity|quercetin 7-O-glucosyltransferase activity	path:ath00908	Zeatin biosynthesis	Down
AT2G36760	UGT73C2	UDP-glucosyl transferase 73C2	GO:0008194,GO:0043231,GO:0080043,GO:0080044	UDP-glycosyltransferase activity|intracellular membrane-bounded organelle|quercetin 3-O-glucosyltransferase activity|quercetin 7-O-glucosyltransferase activity			Down
AT2G36770	F13K3.17	UDP-Glycosyltransferase superfamily protein	GO:0008194,GO:0043231,GO:0080043,GO:0080044	UDP-glycosyltransferase activity|intracellular membrane-bounded organelle|quercetin 3-O-glucosyltransferase activity|quercetin 7-O-glucosyltransferase activity			Down
AT2G36780	F13K3.18	UDP-Glycosyltransferase superfamily protein	GO:0008194,GO:0043231,GO:0080043,GO:0080044	UDP-glycosyltransferase activity|intracellular membrane-bounded organelle|quercetin 3-O-glucosyltransferase activity|quercetin 7-O-glucosyltransferase activity			Down
AT2G36800	DOGT1	don-glucosyltransferase 1	GO:0008194,GO:0016021,GO:0016131,GO:0043231,GO:0046527,GO:0050403,GO:0050502,GO:0080043,GO:0080044,GO:0080046,GO:0098754	UDP-glycosyltransferase activity|integral component of membrane|brassinosteroid metabolic process|intracellular membrane-bounded organelle|glucosyltransferase activity|trans-zeatin O-beta-D-glucosyltransferase activity|cis-zeatin O-beta-D-glucosyltransferase activity|quercetin 3-O-glucosyltransferase activity|quercetin 7-O-glucosyltransferase activity|quercetin 4'-O-glucosyltransferase activity|d…	path:ath00908	Zeatin biosynthesis	Down
AT2G36970	T1J8.15	UDP-Glycosyltransferase superfamily protein	GO:0008194,GO:0043231,GO:0080043,GO:0080044	UDP-glycosyltransferase activity|intracellular membrane-bounded organelle|quercetin 3-O-glucosyltransferase activity|quercetin 7-O-glucosyltransferase activity			Down
AT2G37025	TRFL8	TRF-like 8	GO:0003677,GO:0005634	DNA binding|nucleus			Up
AT2G37040	PAL1	PHE ammonia lyase 1	GO:0005737,GO:0006559,GO:0006979,GO:0009555,GO:0009800,GO:0009819,GO:0010224,GO:0045548,GO:0046244,GO:0046274,GO:0080167	cytoplasm|L-phenylalanine catabolic process|response to oxidative stress|pollen development|cinnamic acid biosynthetic process|drought recovery|response to UV-B|phenylalanine ammonia-lyase activity|salicylic acid catabolic process|lignin catabolic process|response to karrikin	path:ath00360,path:ath00940	Phenylalanine metabolism|Phenylpropanoid biosynthesis	Down
AT2G37200	CASP-like protein 5A1	Uncharacterized protein family (UPF0497)	GO:0005886,GO:0016021	plasma membrane|integral component of membrane			Down
AT2G37380	MAKR3	membrane-associated kinase regulator	GO:0005886	plasma membrane			Up
AT2G37700	F13M22.20	Fatty acid hydroxylase superfamily	GO:0000170,GO:0005506,GO:0005789,GO:0016021,GO:0030148	sphingosine hydroxylase activity|iron ion binding|endoplasmic reticulum membrane|integral component of membrane|sphingolipid biosynthetic process			Up
AT2G37740	ZFP10	zinc-finger protein 10	GO:0003676,GO:0003700,GO:0005634,GO:0006355,GO:0007275,GO:0040008,GO:0046872	nucleic acid binding|DNA-binding transcription factor activity|nucleus|regulation of transcription, DNA-templated|multicellular organism development|regulation of growth|metal ion binding			Down
AT2G37760	AKR4C8	NAD(P)-linked oxidoreductase superfamily protein	GO:0004033,GO:0005829,GO:0009409,GO:0009414,GO:0009636,GO:0009651,GO:0016229,GO:0046686,GO:0055114,GO:0070401	aldo-keto reductase (NADP) activity|cytosol|response to cold|response to water deprivation|response to toxic substance|response to salt stress|steroid dehydrogenase activity|response to cadmium ion|oxidation-reduction process|NADP+ binding			Down
AT2G37770	ChlAKR	NAD(P)-linked oxidoreductase superfamily protein	GO:0004032,GO:0004033,GO:0008106,GO:0009409,GO:0009414,GO:0009507,GO:0009636,GO:0009651,GO:0016229,GO:0016491,GO:0055114,GO:0070401	alditol:NADP+ 1-oxidoreductase activity|aldo-keto reductase (NADP) activity|alcohol dehydrogenase (NADP+) activity|response to cold|response to water deprivation|chloroplast|response to toxic substance|response to salt stress|steroid dehydrogenase activity|oxidoreductase activity|oxidation-reduction process|NADP+ binding			Down
AT2G37970	SOUL-1	SOUL heme-binding family protein	GO:0009507,GO:0009535,GO:0010287,GO:0020037	chloroplast|chloroplast thylakoid membrane|plastoglobule|heme binding			Down
AT2G38025	OTU3	Cysteine proteinases superfamily protein	GO:0009507	chloroplast			Up
AT2G38250	F16M14.18	Homeodomain-like superfamily protein	GO:0003700,GO:0005634,GO:0005730,GO:0006355,GO:0016592,GO:0043565	DNA-binding transcription factor activity|nucleus|nucleolus|regulation of transcription, DNA-templated|mediator complex|sequence-specific DNA binding			Down
AT2G38310	PYL4	PYR1-like 4	GO:0004864,GO:0005634,GO:0005737,GO:0005886,GO:0009738,GO:0010427,GO:0038023,GO:0042803,GO:0080163	protein phosphatase inhibitor activity|nucleus|cytoplasm|plasma membrane|abscisic acid-activated signaling pathway|abscisic acid binding|signaling receptor activity|protein homodimerization activity|regulation of protein serine/threonine phosphatase activity	path:ath04016,path:ath04075	MAPK signaling pathway - plant|Plant hormone signal transduction	Down
AT2G38530	LTP2	lipid transfer protein 2	GO:0005768,GO:0005794,GO:0005802,GO:0005886,GO:0006649,GO:0008289,GO:0009414,GO:0009505,GO:0009507,GO:0042335,GO:0090627,GO:1901957	endosome|Golgi apparatus|trans-Golgi network|plasma membrane|phospholipid transfer to membrane|lipid binding|response to water deprivation|plant-type cell wall|chloroplast|cuticle development|plant epidermal cell differentiation|regulation of cutin biosynthetic process			Down
AT2G38600	T6A23.20	HAD superfamily, subfamily IIIB acid phosphatase	GO:0003993	acid phosphatase activity			Up
AT2G38820	F13I13.5	DNA-directed RNA polymerase subunit beta-beta protein, putative (DUF506)					Up
AT2G38823	AT2G38823	hypothetical protein					Down
AT2G38870	T7F6.4	Serine protease inhibitor, potato inhibitor I-type family protein	GO:0004867,GO:0009611	serine-type endopeptidase inhibitor activity|response to wounding			Down
AT2G38920	T7F6.9	SPX (SYG1/Pho81/XPR1) domain-containing protein / zinc finger (C3HC4-type RING finger) protein-like protein	GO:0016567,GO:0016740,GO:0046872	protein ubiquitination|transferase activity|metal ion binding			Down
AT2G38940	PHT1;4	phosphate transporter 1;4	GO:0005315,GO:0005634,GO:0005773,GO:0005794,GO:0005886,GO:0006817,GO:0009506,GO:0009737,GO:0015293,GO:0016020,GO:0016021	inorganic phosphate transmembrane transporter activity|nucleus|vacuole|Golgi apparatus|plasma membrane|phosphate ion transport|plasmodesma|response to abscisic acid|symporter activity|membrane|integral component of membrane			Down
AT2G38995	AT2G38995	O-acyltransferase (WSD1-like) family protein	GO:0004144,GO:0005783,GO:0005789,GO:0005886,GO:0010025,GO:0016021,GO:0019432,GO:0047196,GO:0102966,GO:0103095	diacylglycerol O-acyltransferase activity|endoplasmic reticulum|endoplasmic reticulum membrane|plasma membrane|wax biosynthetic process|integral component of membrane|triglyceride biosynthetic process|long-chain-alcohol O-fatty-acyltransferase activity|arachidoyl-CoA:1-dodecanol O-acyltransferase activity|wax ester synthase activity			Up
AT2G39030	NATA1	Acyl-CoA N-acyltransferases (NAT) superfamily protein	GO:0006591,GO:0006952,GO:0008080,GO:0009753	ornithine metabolic process|defense response|N-acetyltransferase activity|response to jasmonic acid			Down
AT2G39040	T7F6.21	Peroxidase superfamily protein	GO:0004601,GO:0005576,GO:0006979,GO:0009505,GO:0009506,GO:0020037,GO:0042744,GO:0046872	peroxidase activity|extracellular region|response to oxidative stress|plant-type cell wall|plasmodesma|heme binding|hydrogen peroxide catabolic process|metal ion binding	path:ath00940	Phenylpropanoid biosynthesis	Up
AT2G39330	JAL23	jacalin-related lectin 23	GO:0005773,GO:0009506,GO:0030246	vacuole|plasmodesma|carbohydrate binding			Down
AT2G39470	PnsL1	PsbP-like protein 2	GO:0005509,GO:0009507,GO:0009535,GO:0009579,GO:0009654,GO:0015979,GO:0019898	calcium ion binding|chloroplast|chloroplast thylakoid membrane|thylakoid|photosystem II oxygen evolving complex|photosynthesis|extrinsic component of membrane			Up
AT2G39510	UMAMIT14	nodulin MtN21 /EamA-like transporter family protein	GO:0005886,GO:0015186,GO:0016021,GO:0048316,GO:0098712	plasma membrane|L-glutamine transmembrane transporter activity|integral component of membrane|seed development|L-glutamate import across plasma membrane			Up
AT2G39710	F17A14.9	Eukaryotic aspartyl protease family protein	GO:0004190,GO:0005783,GO:0006508,GO:0008233,GO:0012501,GO:0030163	aspartic-type endopeptidase activity|endoplasmic reticulum|proteolysis|peptidase activity|programmed cell death|protein catabolic process			Down
AT2G39725	AT2G39725	LYR family of Fe/S cluster biogenesis protein	GO:0005759	mitochondrial matrix			Down
AT2G39730	RCA	rubisco activase	GO:0005524,GO:0005618,GO:0005634,GO:0009409,GO:0009416,GO:0009507,GO:0009535,GO:0009570,GO:0009579,GO:0009753,GO:0009941,GO:0010150,GO:0010287,GO:0010319,GO:0016020,GO:0030234,GO:0042742,GO:0043531,GO:0046863,GO:0048046	ATP binding|cell wall|nucleus|response to cold|response to light stimulus|chloroplast|chloroplast thylakoid membrane|chloroplast stroma|thylakoid|response to jasmonic acid|chloroplast envelope|leaf senescence|plastoglobule|stromule|membrane|enzyme regulator activity|defense response to bacterium|ADP binding|ribulose-1,5-bisphosphate carboxylase/oxygenase activator activity|apoplast			Up
AT2G39850	T5I7.15	Subtilisin-like serine endopeptidase family protein	GO:0004252,GO:0005576,GO:0009505	serine-type endopeptidase activity|extracellular region|plant-type cell wall			Up
AT2G40020	T28M21.18	Nucleolar histone methyltransferase-related protein					Up
AT2G40130	SMAX1-like 8	Double Clp-N motif-containing P-loop nucleoside triphosphate hydrolases superfamily protein	GO:0005524,GO:0005634,GO:0019538,GO:1902347	ATP binding|nucleus|protein metabolic process|response to strigolactone			Up
AT2G40170	GEA6	Stress induced protein	GO:0005829,GO:0009737,GO:0048316,GO:0048700	cytosol|response to abscisic acid|seed development|acquisition of desiccation tolerance in seed			Down
AT2G40200	T7M7.8	basic helix-loop-helix (bHLH) DNA-binding superfamily protein	GO:0003677,GO:0003700,GO:0005634,GO:0006355,GO:0046983	DNA binding|DNA-binding transcription factor activity|nucleus|regulation of transcription, DNA-templated|protein dimerization activity			Down
AT2G40330	PYL6	PYR1-like 6	GO:0004864,GO:0005634,GO:0005737,GO:0005886,GO:0009738,GO:0009867,GO:0010427,GO:0038023,GO:0042803,GO:0080163	protein phosphatase inhibitor activity|nucleus|cytoplasm|plasma membrane|abscisic acid-activated signaling pathway|jasmonic acid mediated signaling pathway|abscisic acid binding|signaling receptor activity|protein homodimerization activity|regulation of protein serine/threonine phosphatase activity	path:ath04016,path:ath04075	MAPK signaling pathway - plant|Plant hormone signal transduction	Down
AT2G40390	T3G21.16	neuronal PAS domain protein					Down
AT2G40435	T2P4.23	transcription factor SCREAM-like protein	GO:0016567	protein ubiquitination			Down
AT2G40490	HEME2	Uroporphyrinogen decarboxylase	GO:0004853,GO:0005829,GO:0006782,GO:0006783,GO:0009507,GO:0009570,GO:0009735,GO:0009941,GO:0015995	uroporphyrinogen decarboxylase activity|cytosol|protoporphyrinogen IX biosynthetic process|heme biosynthetic process|chloroplast|chloroplast stroma|response to cytokinin|chloroplast envelope|chlorophyll biosynthetic process	path:ath00860	Porphyrin and chlorophyll metabolism	Up
AT2G40530	T2P4.12	transmembrane protein	GO:0005179,GO:0007275,GO:0009737,GO:0009741,GO:0009751,GO:0048046,GO:1902025,GO:2000280	hormone activity|multicellular organism development|response to abscisic acid|response to brassinosteroid|response to salicylic acid|apoplast|nitrate import|regulation of root development			Up
AT2G40610	EXPA8	expansin A8					Up
AT2G41000	T3K9.23	Chaperone DnaJ-domain superfamily protein	GO:0016021	integral component of membrane			Down
AT2G41090	T3K9.14	Calcium-binding EF-hand family protein	GO:0005509,GO:0005634,GO:0005737,GO:0019722,GO:0034599,GO:2000082	calcium ion binding|nucleus|cytoplasm|calcium-mediated signaling|cellular response to oxidative stress|regulation of L-ascorbic acid biosynthetic process	path:ath04016,path:ath04070,path:ath04626	MAPK signaling pathway - plant|Phosphatidylinositol signaling system|Plant-pathogen interaction	Up
AT2G41230	ORS1	ORGAN SIZE-like protein	GO:0001558,GO:0005634,GO:0005783,GO:0010104,GO:0016021,GO:0051302,GO:0071215,GO:0071367,GO:0071369,GO:0090696,GO:2000070	regulation of cell growth|nucleus|endoplasmic reticulum|regulation of ethylene-activated signaling pathway|integral component of membrane|regulation of cell division|cellular response to abscisic acid stimulus|cellular response to brassinosteroid stimulus|cellular response to ethylene stimulus|post-embryonic plant organ development|regulation of response to water deprivation			Down
AT2G41260	M17	glycine-rich protein / late embryogenesis abundant protein (M17)	GO:0005773,GO:0009793	vacuole|embryo development ending in seed dormancy			Down
AT2G41340	RPB5D	RNA polymerase II fifth largest subunit, D	GO:0000418,GO:0000419,GO:0003677,GO:0003899,GO:0006360,GO:0006366,GO:0006383	RNA polymerase IV complex|RNA polymerase V complex|DNA binding|DNA-directed 5'-3' RNA polymerase activity|transcription by RNA polymerase I|transcription by RNA polymerase II|transcription by RNA polymerase III	path:ath00230,path:ath00240,path:ath03020	Purine metabolism|Pyrimidine metabolism|RNA polymerase	Up
AT2G41380	F13H10.7	S-adenosyl-L-methionine-dependent methyltransferases superfamily protein	GO:0003729,GO:0005737,GO:0008168,GO:0008757,GO:0055088	mRNA binding|cytoplasm|methyltransferase activity|S-adenosylmethionine-dependent methyltransferase activity|lipid homeostasis			Down
AT2G41560	ACA4	autoinhibited Ca(2+)-ATPase, isoform 4	GO:0000325,GO:0005388,GO:0005516,GO:0005524,GO:0005773,GO:0005774,GO:0005887,GO:0009507,GO:0009624,GO:0009705,GO:0042742,GO:0043069,GO:0046872,GO:0055081	plant-type vacuole|calcium-transporting ATPase activity|calmodulin binding|ATP binding|vacuole|vacuolar membrane|integral component of plasma membrane|chloroplast|response to nematode|plant-type vacuole membrane|defense response to bacterium|negative regulation of programmed cell death|metal ion binding|anion homeostasis			Up
AT2G41800	T11A7.10	imidazolonepropionase (Protein of unknown function, DUF642)					Down
AT2G41810	T11A7.9	imidazolonepropionase (Protein of unknown function, DUF642)					Down
AT2G41850	PGAZAT	polygalacturonase ADPG2-like protein	GO:0004650,GO:0005576,GO:0005618,GO:0009830,GO:0009901,GO:0010047,GO:0010227,GO:0045490	polygalacturonase activity|extracellular region|cell wall|cell wall modification involved in abscission|anther dehiscence|fruit dehiscence|floral organ abscission|pectin catabolic process	path:ath00040	Pentose and glucuronate interconversions	Down
AT2G41990	T6D20.12	late embryogenesis abundant protein					Up
AT2G42060	T6D20.5	Cysteine/Histidine-rich C1 domain family protein					Up
AT2G42140	T24P15.5	VQ motif-containing protein	GO:0005634	nucleus			Down
AT2G42170	T24P15.8	Actin family protein	GO:0005524,GO:0005737,GO:0005856	ATP binding|cytoplasm|cytoskeleton			Up
AT2G42220	T24P15.13	Rhodanese/Cell cycle control phosphatase superfamily protein	GO:0009507,GO:0009534,GO:0009535,GO:0016021	chloroplast|chloroplast thylakoid|chloroplast thylakoid membrane|integral component of membrane			Up
AT2G42250	CYP712A1	cytochrome P450, family 712, subfamily A, polypeptide 1	GO:0005506,GO:0006952,GO:0016020,GO:0016709,GO:0020037	iron ion binding|defense response|membrane|oxidoreductase activity, acting on paired donors, with incorporation or reduction of molecular oxygen, NAD(P)H as one donor, and incorporation of one atom of oxygen|heme binding			Up
AT2G42360	MHK10.8	RING/U-box superfamily protein	GO:0004842,GO:0016021,GO:0016567,GO:0046872	ubiquitin-protein transferase activity|integral component of membrane|protein ubiquitination|metal ion binding			Down
AT2G42380	BZIP34	Basic-leucine zipper (bZIP) transcription factor family protein	GO:0003677,GO:0003700,GO:0005634,GO:0009555,GO:0045893	DNA binding|DNA-binding transcription factor activity|nucleus|pollen development|positive regulation of transcription, DNA-templated			Up
AT2G42530	COR15B	cold regulated 15b	GO:0005534,GO:0008289,GO:0009409,GO:0009507,GO:0009570,GO:0009631,GO:0009737,GO:0009941,GO:0010150,GO:0050832	galactose binding|lipid binding|response to cold|chloroplast|chloroplast stroma|cold acclimation|response to abscisic acid|chloroplast envelope|leaf senescence|defense response to fungus			Up
AT2G42790	CSY3	citrate synthase 3	GO:0004108,GO:0005759,GO:0005777,GO:0005975,GO:0006099,GO:0006635	citrate (Si)-synthase activity|mitochondrial matrix|peroxisome|carbohydrate metabolic process|tricarboxylic acid cycle|fatty acid beta-oxidation	path:ath00020,path:ath00630	Citrate cycle (TCA cycle)|Glyoxylate and dicarboxylate metabolism	Down
AT2G42800	RLP29	receptor like protein 29	GO:0005886,GO:0009505,GO:0016021,GO:0031225	plasma membrane|plant-type cell wall|integral component of membrane|anchored component of membrane			Up
AT2G42830	SHP2	K-box region and MADS-box transcription factor family protein	GO:0000977,GO:0000982,GO:0003700,GO:0005634,GO:0007275,GO:0008134,GO:0040008,GO:0043565,GO:0044212,GO:0045944,GO:0046983,GO:0048440,GO:0048481	RNA polymerase II regulatory region sequence-specific DNA binding|transcription factor activity, RNA polymerase II proximal promoter sequence-specific DNA binding|DNA-binding transcription factor activity|nucleus|multicellular organism development|transcription factor binding|regulation of growth|sequence-specific DNA binding|transcription regulatory region DNA binding|positive regulation of tran…			Down
AT2G42870	PAR1	phy rapidly regulated 1	GO:0003712,GO:0005634,GO:0009641,GO:0009742,GO:0032502,GO:0040008,GO:0042803,GO:0045892	transcription coregulator activity|nucleus|shade avoidance|brassinosteroid mediated signaling pathway|developmental process|regulation of growth|protein homodimerization activity|negative regulation of transcription, DNA-templated			Up
AT2G42900	F23E6.13	Plant basic secretory protein (BSP) family protein					Up
AT2G42955	F7D19.3	F-box/LRR protein					Up
AT2G43010	PIF4	phytochrome interacting factor 4	GO:0003677,GO:0003700,GO:0005634,GO:0009585,GO:0009704,GO:0010017,GO:0010161,GO:0010244,GO:0010600,GO:0010928,GO:0046983	DNA binding|DNA-binding transcription factor activity|nucleus|red, far-red light phototransduction|de-etiolation|red or far-red light signaling pathway|red light signaling pathway|response to low fluence blue light stimulus by blue low-fluence system|regulation of auxin biosynthetic process|regulation of auxin mediated signaling pathway|protein dimerization activity	path:ath04075	Plant hormone signal transduction	Up
AT2G43030	MFL8.11	Ribosomal protein L3 family protein	GO:0003735,GO:0005840,GO:0006412,GO:0009507,GO:0009570,GO:0009941,GO:0016020,GO:0019843	structural constituent of ribosome|ribosome|translation|chloroplast|chloroplast stroma|chloroplast envelope|membrane|rRNA binding	path:ath03010	Ribosome	Up
AT2G43120	PIRIN2	RmlC-like cupins superfamily protein	GO:0005634,GO:0005829,GO:0005886,GO:0030414,GO:0042742,GO:0046872	nucleus|cytosol|plasma membrane|peptidase inhibitor activity|defense response to bacterium|metal ion binding			Down
AT2G43480	T1O24.22	Peroxidase superfamily protein	GO:0004601,GO:0005576,GO:0006979,GO:0009505,GO:0009506,GO:0020037,GO:0042744,GO:0046872	peroxidase activity|extracellular region|response to oxidative stress|plant-type cell wall|plasmodesma|heme binding|hydrogen peroxide catabolic process|metal ion binding	path:ath00940	Phenylpropanoid biosynthesis	Up
AT2G43510	TI1	trypsin inhibitor protein 1	GO:0004867,GO:0005576,GO:0006952,GO:0008200,GO:0031640,GO:0050832	serine-type endopeptidase inhibitor activity|extracellular region|defense response|ion channel inhibitor activity|killing of cells of other organism|defense response to fungus			Down
AT2G43530	T1O24.27	scorpion toxin-like knottin superfamily protein	GO:0005576,GO:0008200,GO:0031640,GO:0050832	extracellular region|ion channel inhibitor activity|killing of cells of other organism|defense response to fungus			Down
AT2G43535	AT2G43535	Scorpion toxin-like knottin superfamily protein	GO:0005576,GO:0008200,GO:0031640,GO:0050832	extracellular region|ion channel inhibitor activity|killing of cells of other organism|defense response to fungus			Down
AT2G43560	T1O24.30	FKBP-like peptidyl-prolyl cis-trans isomerase family protein	GO:0003755,GO:0009507,GO:0009534,GO:0009543,GO:0009570,GO:0009579,GO:0031977	peptidyl-prolyl cis-trans isomerase activity|chloroplast|chloroplast thylakoid|chloroplast thylakoid lumen|chloroplast stroma|thylakoid|thylakoid lumen			Up
AT2G43570	CHI	chitinase	GO:0000272,GO:0004568,GO:0006032,GO:0008061,GO:0009505,GO:0009615,GO:0009627,GO:0010150,GO:0010272,GO:0016998,GO:0048046,GO:0072722	polysaccharide catabolic process|chitinase activity|chitin catabolic process|chitin binding|plant-type cell wall|response to virus|systemic acquired resistance|leaf senescence|response to silver ion|cell wall macromolecule catabolic process|apoplast|response to amitrole	path:ath00520	Amino sugar and nucleotide sugar metabolism	Down
AT2G43580	F18O19.31	Chitinase family protein	GO:0000272,GO:0004568,GO:0006032,GO:0006952,GO:0008061,GO:0009620,GO:0016998	polysaccharide catabolic process|chitinase activity|chitin catabolic process|defense response|chitin binding|response to fungus|cell wall macromolecule catabolic process	path:ath00520	Amino sugar and nucleotide sugar metabolism	Down
AT2G43590	F18O19.30	Chitinase family protein	GO:0000272,GO:0004568,GO:0006032,GO:0006952,GO:0008061,GO:0016998	polysaccharide catabolic process|chitinase activity|chitin catabolic process|defense response|chitin binding|cell wall macromolecule catabolic process	path:ath00520	Amino sugar and nucleotide sugar metabolism	Up
AT2G43620	F18O19.27	Chitinase family protein	GO:0000272,GO:0004568,GO:0006032,GO:0006952,GO:0008061,GO:0016998,GO:0048046	polysaccharide catabolic process|chitinase activity|chitin catabolic process|defense response|chitin binding|cell wall macromolecule catabolic process|apoplast	path:ath00520	Amino sugar and nucleotide sugar metabolism	Down
AT2G43660	F18O19.23	Carbohydrate-binding X8 domain superfamily protein	GO:0005975,GO:0006952,GO:0042973	carbohydrate metabolic process|defense response|glucan endo-1,3-beta-D-glucosidase activity			Down
AT2G43840	UGT74F1	UDP-glycosyltransferase 74 F1	GO:0008194,GO:0033836,GO:0043231,GO:0080043,GO:0080044	UDP-glycosyltransferase activity|flavonol 7-O-beta-glucosyltransferase activity|intracellular membrane-bounded organelle|quercetin 3-O-glucosyltransferase activity|quercetin 7-O-glucosyltransferase activity			Down
AT2G43920	HOL2	S-adenosyl-L-methionine-dependent methyltransferases superfamily protein	GO:0018708	thiol S-methyltransferase activity			Up
AT2G44110	MLO15	Seven transmembrane MLO family protein	GO:0005516,GO:0006952,GO:0009607,GO:0016021	calmodulin binding|defense response|response to biotic stimulus|integral component of membrane			Up
AT2G44340	F4I1.15	VQ motif-containing protein	GO:0005634	nucleus			Up
AT2G44460	BGLU28	beta glucosidase 28	GO:0005975,GO:0008422,GO:0009651,GO:0016020,GO:0019762,GO:0080167,GO:0102483	carbohydrate metabolic process|beta-glucosidase activity|response to salt stress|membrane|glucosinolate catabolic process|response to karrikin|scopolin beta-glucosidase activity	path:ath00460,path:ath00500,path:ath00940	Cyanoamino acid metabolism|Starch and sucrose metabolism|Phenylpropanoid biosynthesis	Down
AT2G44480	BGLU17	beta glucosidase 17	GO:0005975,GO:0008422,GO:0102483	carbohydrate metabolic process|beta-glucosidase activity|scopolin beta-glucosidase activity	path:ath00460,path:ath00500,path:ath00940	Cyanoamino acid metabolism|Starch and sucrose metabolism|Phenylpropanoid biosynthesis	Down
AT2G44740	CYCP4;1	cyclin p4;1	GO:0000079,GO:0007049,GO:0019901,GO:0051301	regulation of cyclin-dependent protein serine/threonine kinase activity|cell cycle|protein kinase binding|cell division			Up
AT2G44910	HB4	homeobox-leucine zipper protein 4	GO:0003700,GO:0005634,GO:0006355,GO:0009506,GO:0009641,GO:0009725,GO:0010218,GO:0043565	DNA-binding transcription factor activity|nucleus|regulation of transcription, DNA-templated|plasmodesma|shade avoidance|response to hormone|response to far red light|sequence-specific DNA binding			Up
AT2G44920	T13E15.7	Tetratricopeptide repeat (TPR)-like superfamily protein	GO:0009507,GO:0009534,GO:0009535,GO:0009543,GO:0009579,GO:0031977	chloroplast|chloroplast thylakoid|chloroplast thylakoid membrane|chloroplast thylakoid lumen|thylakoid|thylakoid lumen			Up
AT2G45050	GATA2	GATA transcription factor 2	GO:0003700,GO:0005634,GO:0008270,GO:0009416,GO:0043565,GO:0045893	DNA-binding transcription factor activity|nucleus|zinc ion binding|response to light stimulus|sequence-specific DNA binding|positive regulation of transcription, DNA-templated			Up
AT2G45130	SPX3	SPX domain protein 3	GO:0016036,GO:0080040	cellular response to phosphate starvation|positive regulation of cellular response to phosphate starvation			Down
AT2G45135	AT2G45135	RING/U-box superfamily protein					Down
AT2G45180	F4L23.31	Bifunctional inhibitor/lipid-transfer protein/seed storage 2S albumin superfamily protein	GO:0016021	integral component of membrane			Up
AT2G45210	SAUR36	SAUR-like auxin-responsive protein family	GO:0005634,GO:0007275,GO:0009734,GO:0010029,GO:0040008,GO:1900057	nucleus|multicellular organism development|auxin-activated signaling pathway|regulation of seed germination|regulation of growth|positive regulation of leaf senescence	path:ath04075	Plant hormone signal transduction	Down
AT2G45360	F4L23.13	ankyrin repeat/KH domain protein (DUF1442)					Down
AT2G45470	FLA8	FASCICLIN-like arabinogalactan protein 8	GO:0005886,GO:0009505,GO:0031225,GO:0046658,GO:0048046	plasma membrane|plant-type cell wall|anchored component of membrane|anchored component of plasma membrane|apoplast			Up
AT2G45510	CYP704A2	cytochrome P450, family 704, subfamily A, polypeptide 2	GO:0004497,GO:0005506,GO:0016021,GO:0016705,GO:0020037	monooxygenase activity|iron ion binding|integral component of membrane|oxidoreductase activity, acting on paired donors, with incorporation or reduction of molecular oxygen|heme binding			Down
AT2G45570	CYP76C2	cytochrome P450, family 76, subfamily C, polypeptide 2	GO:0005506,GO:0016020,GO:0016021,GO:0016709,GO:0020037	iron ion binding|membrane|integral component of membrane|oxidoreductase activity, acting on paired donors, with incorporation or reduction of molecular oxygen, NAD(P)H as one donor, and incorporation of one atom of oxygen|heme binding			Down
AT2G45660	AGL20	AGAMOUS-like 20	GO:0000060,GO:0000977,GO:0000982,GO:0003700,GO:0005634,GO:0005737,GO:0007275,GO:0008134,GO:0009409,GO:0009739,GO:0009908,GO:0009909,GO:0009911,GO:0010048,GO:0010077,GO:0030154,GO:0043565,GO:0044212,GO:0045893,GO:0045944,GO:0046983	protein import into nucleus, translocation|RNA polymerase II regulatory region sequence-specific DNA binding|transcription factor activity, RNA polymerase II proximal promoter sequence-specific DNA binding|DNA-binding transcription factor activity|nucleus|cytoplasm|multicellular organism development|transcription factor binding|response to cold|response to gibberellin|flower development|regulatio…			Up
AT2G46450	CNGC12	cyclic nucleotide-gated channel 12	GO:0005261,GO:0005516,GO:0005886,GO:0006952,GO:0009617,GO:0009620,GO:0016021,GO:0030552,GO:0030553	cation channel activity|calmodulin binding|plasma membrane|defense response|response to bacterium|response to fungus|integral component of membrane|cAMP binding|cGMP binding	path:ath04626	Plant-pathogen interaction	Down
AT2G46530	ARF11	auxin response factor 11	GO:0003677,GO:0003700,GO:0005634,GO:0009506,GO:0009734	DNA binding|DNA-binding transcription factor activity|nucleus|plasmodesma|auxin-activated signaling pathway			Up
AT2G46680	HB-7	homeobox 7	GO:0003700,GO:0005634,GO:0009414,GO:0009737,GO:0043565,GO:0045893	DNA-binding transcription factor activity|nucleus|response to water deprivation|response to abscisic acid|sequence-specific DNA binding|positive regulation of transcription, DNA-templated			Down
AT2G46740	GulLO5	D-arabinono-1,4-lactone oxidase family protein	GO:0003885,GO:0005618,GO:0016020,GO:0019853,GO:0050105,GO:0071949	D-arabinono-1,4-lactone oxidase activity|cell wall|membrane|L-ascorbic acid biosynthetic process|L-gulonolactone oxidase activity|FAD binding	path:ath00053	Ascorbate and aldarate metabolism	Up
AT2G46770	NST1	NAC (No Apical Meristem) domain transcriptional regulator superfamily protein	GO:0003677,GO:0003700,GO:0005634,GO:0009834,GO:0010047,GO:0045893	DNA binding|DNA-binding transcription factor activity|nucleus|plant-type secondary cell wall biogenesis|fruit dehiscence|positive regulation of transcription, DNA-templated			Down
AT2G46820	PSI-P	photosystem I P subunit	GO:0003677,GO:0009295,GO:0009507,GO:0009508,GO:0009534,GO:0009535,GO:0009579,GO:0009737,GO:0009773,GO:0009941,GO:0016021,GO:0019904,GO:0030093	DNA binding|nucleoid|chloroplast|plastid chromosome|chloroplast thylakoid|chloroplast thylakoid membrane|thylakoid|response to abscisic acid|photosynthetic electron transport in photosystem I|chloroplast envelope|integral component of membrane|protein domain specific binding|chloroplast photosystem I			Up
AT2G46850	F19D11.13	Protein kinase superfamily protein					Up
AT2G46880	PAP14	purple acid phosphatase 14	GO:0003993,GO:0005576,GO:0009506,GO:0046872	acid phosphatase activity|extracellular region|plasmodesma|metal ion binding			Down
AT2G46990	IAA20	indole-3-acetic acid inducible 20	GO:0003700,GO:0005634,GO:0009630,GO:0009647,GO:0009733,GO:0009734,GO:0010588,GO:0048364	DNA-binding transcription factor activity|nucleus|gravitropism|skotomorphogenesis|response to auxin|auxin-activated signaling pathway|cotyledon vascular tissue pattern formation|root development	path:ath04075	Plant hormone signal transduction	Up
AT2G47140	SDR5	NAD(P)-binding Rossmann-fold superfamily protein	GO:0016491	oxidoreductase activity			Up
AT2G47190	MYB2	myb domain protein 2	GO:0003700,GO:0005634,GO:0009651,GO:0009737,GO:0043565,GO:1902074	DNA-binding transcription factor activity|nucleus|response to salt stress|response to abscisic acid|sequence-specific DNA binding|response to salt			Down
AT2G47450	CAO	chloroplast signal recognition particle component (CAO)	GO:0005786,GO:0009507,GO:0009535,GO:0009570,GO:0009644,GO:0009941,GO:0019904,GO:0030674,GO:0032991,GO:0042802,GO:0045038,GO:0046872,GO:0070208,GO:0080085,GO:0097718	signal recognition particle, endoplasmic reticulum targeting|chloroplast|chloroplast thylakoid membrane|chloroplast stroma|response to high light intensity|chloroplast envelope|protein domain specific binding|protein binding, bridging|protein-containing complex|identical protein binding|protein import into chloroplast thylakoid membrane|metal ion binding|protein heterotrimerization|signal recogni…			Up
AT2G47520	ERF71	Integrase-type DNA-binding superfamily protein	GO:0003677,GO:0003700,GO:0005634,GO:0009873,GO:0034059,GO:2000280	DNA binding|DNA-binding transcription factor activity|nucleus|ethylene-activated signaling pathway|response to anoxia|regulation of root development			Down
AT2G47530	T30B22.17	Pollen Ole e 1 allergen and extensin family protein	GO:0005576,GO:0005618	extracellular region|cell wall			Up
AT2G47730	GSTF8	glutathione S-transferase phi 8	GO:0004364,GO:0004601,GO:0005634,GO:0005737,GO:0005774,GO:0005829,GO:0006749,GO:0006952,GO:0009407,GO:0009409,GO:0009507,GO:0009570,GO:0009579,GO:0009651,GO:0009941,GO:0010319,GO:0042742,GO:0043295,GO:0080167	glutathione transferase activity|peroxidase activity|nucleus|cytoplasm|vacuolar membrane|cytosol|glutathione metabolic process|defense response|toxin catabolic process|response to cold|chloroplast|chloroplast stroma|thylakoid|response to salt stress|chloroplast envelope|stromule|defense response to bacterium|glutathione binding|response to karrikin	path:ath00480	Glutathione metabolism	Up
AT2G47750	GH3.9	putative indole-3-acetic acid-amido synthetase GH3.9	GO:0009941,GO:0016874	chloroplast envelope|ligase activity	path:ath04075	Plant hormone signal transduction	Up
AT2G47770	TSPO	TSPO(outer membrane tryptophan-rich sensory protein)-like protein	GO:0000139,GO:0005783,GO:0005789,GO:0005794,GO:0005795,GO:0006778,GO:0006970,GO:0009651,GO:0009737,GO:0016020,GO:0016021,GO:0020037,GO:0031969	Golgi membrane|endoplasmic reticulum|endoplasmic reticulum membrane|Golgi apparatus|Golgi stack|porphyrin-containing compound metabolic process|response to osmotic stress|response to salt stress|response to abscisic acid|membrane|integral component of membrane|heme binding|chloroplast membrane			Down
AT2G47780	F17A22.17	Rubber elongation factor protein (REF)	GO:0005811,GO:0034389,GO:0045927,GO:0080186,GO:1902584	lipid droplet|lipid droplet organization|positive regulation of growth|developmental vegetative growth|positive regulation of response to water deprivation			Down
AT2G47880	T9J23.13	Glutaredoxin family protein	GO:0005634,GO:0005737,GO:0006995,GO:0009055,GO:0015035,GO:0045454	nucleus|cytoplasm|cellular response to nitrogen starvation|electron transfer activity|protein disulfide oxidoreductase activity|cell redox homeostasis			Up
AT2G47950	T9J23.9	myelin transcription factor-like protein					Down
AT2G48090	T9J23.24	hypothetical protein					Down
AT3G01260	T4P13.5	Galactose mutarotase-like superfamily protein	GO:0004034,GO:0005576,GO:0019318,GO:0030246	aldose 1-epimerase activity|extracellular region|hexose metabolic process|carbohydrate binding	path:ath00010,path:ath00052	Glycolysis / Gluconeogenesis|Galactose metabolism	Up
AT3G01440	PnsL3	PsbQ-like 1	GO:0005509,GO:0009344,GO:0009507,GO:0009534,GO:0009535,GO:0009654,GO:0009767,GO:0019684,GO:0019898,GO:0045156	calcium ion binding|nitrite reductase complex [NAD(P)H]|chloroplast|chloroplast thylakoid|chloroplast thylakoid membrane|photosystem II oxygen evolving complex|photosynthetic electron transport chain|photosynthesis, light reaction|extrinsic component of membrane|electron transporter, transferring electrons within the cyclic electron transport pathway of photosynthesis activity	path:ath00195	Photosynthesis	Up
AT3G01475	AT3G01475	hypothetical protein	GO:0003700,GO:0005634,GO:0043565	DNA-binding transcription factor activity|nucleus|sequence-specific DNA binding			Down
AT3G01480	CYP38	cyclophilin 38	GO:0003755,GO:0009507,GO:0009534,GO:0009535,GO:0009543,GO:0009570,GO:0009579,GO:0031977,GO:0042742	peptidyl-prolyl cis-trans isomerase activity|chloroplast|chloroplast thylakoid|chloroplast thylakoid membrane|chloroplast thylakoid lumen|chloroplast stroma|thylakoid|thylakoid lumen|defense response to bacterium			Up
AT3G01490	F4P13.4	Protein kinase superfamily protein	GO:0004674,GO:0004712,GO:0004713,GO:0005524,GO:0005886,GO:0006468,GO:0010344	protein serine/threonine kinase activity|protein serine/threonine/tyrosine kinase activity|protein tyrosine kinase activity|ATP binding|plasma membrane|protein phosphorylation|seed oilbody biogenesis			Up
AT3G01500	CA1	carbonic anhydrase 1	GO:0004089,GO:0005737,GO:0005886,GO:0008270,GO:0009409,GO:0009507,GO:0009535,GO:0009570,GO:0009579,GO:0009817,GO:0009941,GO:0010037,GO:0010119,GO:0010319,GO:0015976,GO:0015979,GO:0016020,GO:0042742,GO:0048046,GO:2000122	carbonate dehydratase activity|cytoplasm|plasma membrane|zinc ion binding|response to cold|chloroplast|chloroplast thylakoid membrane|chloroplast stroma|thylakoid|defense response to fungus, incompatible interaction|chloroplast envelope|response to carbon dioxide|regulation of stomatal movement|stromule|carbon utilization|photosynthesis|membrane|defense response to bacterium|apoplast|negative reg…	path:ath00910	Nitrogen metabolism	Up
AT3G01516	AT3G01516	transmembrane protein					Up
AT3G01550	PPT2	phosphoenolpyruvate (pep)/phosphate translocator 2	GO:0015120,GO:0015121,GO:0015713,GO:0015714,GO:0016021,GO:0031969,GO:0071917	phosphoglycerate transmembrane transporter activity|phosphoenolpyruvate:phosphate antiporter activity|phosphoglycerate transmembrane transport|phosphoenolpyruvate transport|integral component of membrane|chloroplast membrane|triose-phosphate transmembrane transporter activity			Up
AT3G01600	NAC044	NAC domain containing protein 44	GO:0000077,GO:0003700,GO:0005634,GO:0010332,GO:0040020,GO:0043565,GO:0044212	DNA damage checkpoint|DNA-binding transcription factor activity|nucleus|response to gamma radiation|regulation of meiotic nuclear division|sequence-specific DNA binding|transcription regulatory region DNA binding			Down
AT3G01760	F28J7.9	Transmembrane amino acid transporter family protein	GO:0003333,GO:0005313,GO:0005886,GO:0015171,GO:0015180,GO:0015183,GO:0015808,GO:0016021,GO:0098712	amino acid transmembrane transport|L-glutamate transmembrane transporter activity|plasma membrane|amino acid transmembrane transporter activity|L-alanine transmembrane transporter activity|L-aspartate transmembrane transporter activity|L-alanine transport|integral component of membrane|L-glutamate import across plasma membrane			Up
AT3G01840	LYK2	Protein kinase superfamily protein	GO:0004672,GO:0005524,GO:0005886,GO:0016021	protein kinase activity|ATP binding|plasma membrane|integral component of membrane			Up
AT3G01960	F28J7.29	hypothetical protein					Up
AT3G01970	WRKY45	WRKY DNA-binding protein 45	GO:0003700,GO:0005634,GO:0006817,GO:0008134,GO:0043565,GO:0044212,GO:0046872	DNA-binding transcription factor activity|nucleus|phosphate ion transport|transcription factor binding|sequence-specific DNA binding|transcription regulatory region DNA binding|metal ion binding			Down
AT3G02040	SRG3	senescence-related gene 3	GO:0000287,GO:0006071,GO:0008889,GO:0009507,GO:0009536,GO:0030643,GO:0046475	magnesium ion binding|glycerol metabolic process|glycerophosphodiester phosphodiesterase activity|chloroplast|plastid|cellular phosphate ion homeostasis|glycerophospholipid catabolic process	path:ath00564	Glycerophospholipid metabolism	Down
AT3G02140	TMAC2	AFP2 (ABI five-binding protein 2) family protein	GO:0005634,GO:0007165,GO:0009651,GO:0009737,GO:0009788,GO:0010581,GO:0045892	nucleus|signal transduction|response to salt stress|response to abscisic acid|negative regulation of abscisic acid-activated signaling pathway|regulation of starch biosynthetic process|negative regulation of transcription, DNA-templated			Down
AT3G02150	PTF1	plastid transcription factor 1	GO:0003700,GO:0005634,GO:0006355,GO:0009507,GO:0009965,GO:0030154,GO:0031347,GO:0043565,GO:0045962,GO:0048366	DNA-binding transcription factor activity|nucleus|regulation of transcription, DNA-templated|chloroplast|leaf morphogenesis|cell differentiation|regulation of defense response|sequence-specific DNA binding|positive regulation of development, heterochronic|leaf development			Down
AT3G02170	LNG2	longifolia2	GO:0005737,GO:0005856,GO:0008017,GO:0051513	cytoplasm|cytoskeleton|microtubule binding|regulation of monopolar cell growth			Up
AT3G02380	COL2	CONSTANS-like 2	GO:0003677,GO:0003700,GO:0005634,GO:0008270,GO:0009658,GO:0009909	DNA binding|DNA-binding transcription factor activity|nucleus|zinc ion binding|chloroplast organization|regulation of flower development			Up
AT3G02550	LBD41	LOB domain-containing protein 41	GO:0006355	regulation of transcription, DNA-templated			Down
AT3G02875	ILR1	Peptidase M20/M25/M40 family protein	GO:0005783,GO:0009850,GO:0010210,GO:0010211,GO:0046872	endoplasmic reticulum|auxin metabolic process|IAA-Phe conjugate hydrolase activity|IAA-Leu conjugate hydrolase activity|metal ion binding			Down
AT3G02910	F13E7.14	AIG2-like (avirulence induced gene) family protein	GO:0016746,GO:0042219,GO:0061929,GO:0080167	transferase activity, transferring acyl groups|cellular modified amino acid catabolic process|gamma-glutamylaminecyclotransferase activity|response to karrikin			Down
AT3G03260	HDG8	homeodomain GLABROUS 8	GO:0003677,GO:0003700,GO:0005634,GO:0008289	DNA binding|DNA-binding transcription factor activity|nucleus|lipid binding			Down
AT3G03470	CYP89A9	cytochrome P450, family 87, subfamily A, polypeptide 9	GO:0005506,GO:0005789,GO:0016020,GO:0016021,GO:0016709,GO:0020037	iron ion binding|endoplasmic reticulum membrane|membrane|integral component of membrane|oxidoreductase activity, acting on paired donors, with incorporation or reduction of molecular oxygen, NAD(P)H as one donor, and incorporation of one atom of oxygen|heme binding			Down
AT3G03500	T21P5.8	TatD related DNase	GO:0005634,GO:0016888,GO:0046872	nucleus|endodeoxyribonuclease activity, producing 5'-phosphomonoesters|metal ion binding			Up
AT3G03520	NPC3	non-specific phospholipase C3	GO:0003993,GO:0005773,GO:0006796,GO:0009395,GO:0009506,GO:0016020,GO:0016036,GO:0052642	acid phosphatase activity|vacuole|phosphate-containing compound metabolic process|phospholipid catabolic process|plasmodesma|membrane|cellular response to phosphate starvation|lysophosphatidic acid phosphatase activity	path:ath00562,path:ath00564,path:ath00565	Inositol phosphate metabolism|Glycerophospholipid metabolism|Ether lipid metabolism	Down
AT3G03530	NPC4	non-specific phospholipase C4	GO:0003993,GO:0004629,GO:0005886,GO:0009395,GO:0034480	acid phosphatase activity|phospholipase C activity|plasma membrane|phospholipid catabolic process|phosphatidylcholine phospholipase C activity	path:ath00562,path:ath00564,path:ath00565	Inositol phosphate metabolism|Glycerophospholipid metabolism|Ether lipid metabolism	Down
AT3G03620	T12J13.10	MATE efflux family protein	GO:0006855,GO:0015238,GO:0015297,GO:0016021	drug transmembrane transport|drug transmembrane transporter activity|antiporter activity|integral component of membrane			Down
AT3G03640	BGLU25	beta glucosidase 25	GO:0005783,GO:0005975,GO:0008422,GO:0009651,GO:0019762	endoplasmic reticulum|carbohydrate metabolic process|beta-glucosidase activity|response to salt stress|glucosinolate catabolic process	path:ath00460,path:ath00500,path:ath00940	Cyanoamino acid metabolism|Starch and sucrose metabolism|Phenylpropanoid biosynthesis	Down
AT3G03820	SAUR29	SAUR-like auxin-responsive protein family	GO:0007275,GO:0009646,GO:0009733,GO:0009734,GO:0019897,GO:0030307,GO:2000012	multicellular organism development|response to absence of light|response to auxin|auxin-activated signaling pathway|extrinsic component of plasma membrane|positive regulation of cell growth|regulation of auxin polar transport	path:ath04075	Plant hormone signal transduction	Up
AT3G03830	SAUR28	SAUR-like auxin-responsive protein family	GO:0007275,GO:0009646,GO:0009733,GO:0009734,GO:0019897,GO:0030307,GO:2000012	multicellular organism development|response to absence of light|response to auxin|auxin-activated signaling pathway|extrinsic component of plasma membrane|positive regulation of cell growth|regulation of auxin polar transport	path:ath04075	Plant hormone signal transduction	Up
AT3G03840	SAUR27	SAUR-like auxin-responsive protein family	GO:0007275,GO:0009646,GO:0009733,GO:0009734,GO:0019897,GO:0030307,GO:2000012	multicellular organism development|response to absence of light|response to auxin|auxin-activated signaling pathway|extrinsic component of plasma membrane|positive regulation of cell growth|regulation of auxin polar transport	path:ath04075	Plant hormone signal transduction	Up
AT3G03850	SAUR26	SAUR-like auxin-responsive protein family	GO:0007275,GO:0009646,GO:0009733,GO:0009734,GO:0019897,GO:0030307,GO:2000012	multicellular organism development|response to absence of light|response to auxin|auxin-activated signaling pathway|extrinsic component of plasma membrane|positive regulation of cell growth|regulation of auxin polar transport	path:ath04075	Plant hormone signal transduction	Up
AT3G04000	T11I18.11	NAD(P)-binding Rossmann-fold superfamily protein	GO:0008106,GO:0009507,GO:0055114	alcohol dehydrogenase (NADP+) activity|chloroplast|oxidation-reduction process	path:ath00061,path:ath00780	Fatty acid biosynthesis|Biotin metabolism	Down
AT3G04040	T11I18.15	transmembrane protein					Down
AT3G04070	NAC047	NAC domain containing protein 47	GO:0003700,GO:0005634,GO:0009413,GO:0009793,GO:0010365,GO:0043565,GO:0045893	DNA-binding transcription factor activity|nucleus|response to flooding|embryo development ending in seed dormancy|positive regulation of ethylene biosynthetic process|sequence-specific DNA binding|positive regulation of transcription, DNA-templated			Down
AT3G04290	LTL1	Li-tolerant lipase 1	GO:0005576,GO:0009751,GO:0010226,GO:0016042,GO:0016788,GO:0042538	extracellular region|response to salicylic acid|response to lithium ion|lipid catabolic process|hydrolase activity, acting on ester bonds|hyperosmotic salinity response			Up
AT3G04420	NAC048	NAC domain containing protein 48	GO:0003700,GO:0005634,GO:0044212	DNA-binding transcription factor activity|nucleus|transcription regulatory region DNA binding			Down
AT3G04510	LSH2	LIGHT-DEPENDENT SHORT HYPOCOTYLS-like protein (DUF640)	GO:0003677,GO:0005634,GO:0007275,GO:0009299,GO:0009416,GO:0090698	DNA binding|nucleus|multicellular organism development|mRNA transcription|response to light stimulus|post-embryonic plant morphogenesis			Down
AT3G04520	THA2	threonine aldolase 2	GO:0004793,GO:0005829,GO:0006545,GO:0006567,GO:0008732	threonine aldolase activity|cytosol|glycine biosynthetic process|threonine catabolic process|L-allo-threonine aldolase activity	path:ath00260	Glycine, serine and threonine metabolism	Down
AT3G04530	PPCK2	phosphoenolpyruvate carboxylase kinase 2	GO:0004674,GO:0004683,GO:0005524,GO:0005634,GO:0005737,GO:0006468,GO:0009416,GO:0009738,GO:0009931,GO:0016036,GO:0018105,GO:0035556,GO:0046898	protein serine/threonine kinase activity|calmodulin-dependent protein kinase activity|ATP binding|nucleus|cytoplasm|protein phosphorylation|response to light stimulus|abscisic acid-activated signaling pathway|calcium-dependent protein serine/threonine kinase activity|cellular response to phosphate starvation|peptidyl-serine phosphorylation|intracellular signal transduction|response to cycloheximi…			Down
AT3G04720	PR4	pathogenesis-related 4	GO:0004540,GO:0005773,GO:0008061,GO:0009615,GO:0009627,GO:0009651,GO:0009723,GO:0009817,GO:0031640,GO:0042742,GO:0080027	ribonuclease activity|vacuole|chitin binding|response to virus|systemic acquired resistance|response to salt stress|response to ethylene|defense response to fungus, incompatible interaction|killing of cells of other organism|defense response to bacterium|response to herbivore			Down
AT3G05140	RBK2	ROP binding protein kinases 2					Up
AT3G05190	T12H1.16	D-aminoacid aminotransferase-like PLP-dependent enzymes superfamily protein	GO:0004084,GO:0005829	branched-chain-amino-acid transaminase activity|cytosol			Down
AT3G05390	F22F7.17	S-adenosyl-L-methionine-dependent methyltransferase					Down
AT3G05400	F22F7.16	Major facilitator superfamily protein	GO:0005351,GO:0005355,GO:0005887,GO:0008645	carbohydrate:proton symporter activity|glucose transmembrane transporter activity|integral component of plasma membrane|hexose transmembrane transport			Down
AT3G05630	PLDP2	phospholipase D P2	GO:0004630,GO:0005773,GO:0006654,GO:0006995,GO:0008610,GO:0009395,GO:0009733,GO:0016036,GO:0019375,GO:0048017,GO:0048364,GO:0060627,GO:0070290	phospholipase D activity|vacuole|phosphatidic acid biosynthetic process|cellular response to nitrogen starvation|lipid biosynthetic process|phospholipid catabolic process|response to auxin|cellular response to phosphate starvation|galactolipid biosynthetic process|inositol lipid-mediated signaling|root development|regulation of vesicle-mediated transport|N-acylphosphatidylethanolamine-specific ph…	path:ath00564,path:ath00565,path:ath04144	Glycerophospholipid metabolism|Ether lipid metabolism|Endocytosis	Down
AT3G05650	RLP32	receptor like protein 32	GO:0005886,GO:0016021	plasma membrane|integral component of membrane			Down
AT3G05660	RLP33	receptor like protein 33	GO:0005886,GO:0009507,GO:0016021	plasma membrane|chloroplast|integral component of membrane			Down
AT3G05727	AT3G05727	S locus-related glycoprotein 1 (SLR1) binding pollen coat protein family	GO:0005576,GO:0031640,GO:0050832	extracellular region|killing of cells of other organism|defense response to fungus			Up
AT3G05770	F10A16.6	hypothetical protein					Down
AT3G05780	LON3	lon protease 3	GO:0001018,GO:0003697,GO:0004176,GO:0004252,GO:0005524,GO:0005739,GO:0005759,GO:0006515,GO:0007005,GO:0034599,GO:0043565,GO:0051131,GO:0070407	mitochondrial promoter sequence-specific DNA binding|single-stranded DNA binding|ATP-dependent peptidase activity|serine-type endopeptidase activity|ATP binding|mitochondrion|mitochondrial matrix|protein quality control for misfolded or incompletely synthesized proteins|mitochondrion organization|cellular response to oxidative stress|sequence-specific DNA binding|chaperone-mediated protein comple…			Down
AT3G05800	AIF1	AtBS1(activation-tagged BRI1 suppressor 1)-interacting factor 1	GO:0003677,GO:0003700,GO:0005634,GO:0006355,GO:0046983	DNA binding|DNA-binding transcription factor activity|nucleus|regulation of transcription, DNA-templated|protein dimerization activity			Up
AT3G05858	AT3G05858	hypothetical protein					Down
AT3G06020	FAF4	FANTASTIC four-like protein (DUF3049)	GO:0010075	regulation of meristem growth			Up
AT3G06070	F24F17.5	hypothetical protein					Up
AT3G06130	AT3G06130	Heavy metal transport/detoxification superfamily protein	GO:0005618,GO:0030001,GO:0046872	cell wall|metal ion transport|metal ion binding			Up
AT3G06145	AT3G06145	RING zinc finger protein					Up
AT3G06160	F28L1.10	AP2/B3-like transcriptional factor family protein	GO:0003677,GO:0005634	DNA binding|nucleus			Up
AT3G06370	NHX4	sodium hydrogen exchanger 4	GO:0005774,GO:0005886,GO:0009651,GO:0015385,GO:0015386,GO:0016021,GO:0051453,GO:0055075,GO:0071805,GO:0098719	vacuolar membrane|plasma membrane|response to salt stress|sodium:proton antiporter activity|potassium:proton antiporter activity|integral component of membrane|regulation of intracellular pH|potassium ion homeostasis|potassium ion transmembrane transport|sodium ion import across plasma membrane			Up
AT3G06460	F24P17.4	GNS1/SUR4 membrane protein family	GO:0009922,GO:0019367,GO:0030148,GO:0030176,GO:0030497,GO:0034625,GO:0034626,GO:0042761,GO:0071215	fatty acid elongase activity|fatty acid elongation, saturated fatty acid|sphingolipid biosynthetic process|integral component of endoplasmic reticulum membrane|fatty acid elongation|fatty acid elongation, monounsaturated fatty acid|fatty acid elongation, polyunsaturated fatty acid|very long-chain fatty acid biosynthetic process|cellular response to abscisic acid stimulus			Up
AT3G06490	MYB108	myb domain protein 108	GO:0003700,GO:0005634,GO:0006952,GO:0009620,GO:0009651,GO:0009723,GO:0009737,GO:0009753,GO:0043565	DNA-binding transcription factor activity|nucleus|defense response|response to fungus|response to salt stress|response to ethylene|response to abscisic acid|response to jasmonic acid|sequence-specific DNA binding			Down
AT3G06770	AT3G06770	Pectin lyase-like superfamily protein	GO:0004650,GO:0005975,GO:0016021	polygalacturonase activity|carbohydrate metabolic process|integral component of membrane			Up
AT3G06860	MFP2	multifunctional protein 2	GO:0003857,GO:0004165,GO:0004300,GO:0005618,GO:0005730,GO:0005777,GO:0006635,GO:0008692,GO:0009506,GO:0009514,GO:0016508	3-hydroxyacyl-CoA dehydrogenase activity|dodecenoyl-CoA delta-isomerase activity|enoyl-CoA hydratase activity|cell wall|nucleolus|peroxisome|fatty acid beta-oxidation|3-hydroxybutyryl-CoA epimerase activity|plasmodesma|glyoxysome|long-chain-enoyl-CoA hydratase activity	path:ath00071,path:ath00592	Fatty acid degradation|alpha-Linolenic acid metabolism	Down
AT3G06868	AT3G06868	vitellogenin-like protein					Up
AT3G06880	AT3G06880	Transducin/WD40 repeat-like superfamily protein	GO:0004842,GO:0009877	ubiquitin-protein transferase activity|nodulation			Up
AT3G06990	AT3G06990	Cysteine/Histidine-rich C1 domain family protein					Up
AT3G07010	AT3G07010	Pectin lyase-like superfamily protein	GO:0030570,GO:0045490,GO:0046872	pectate lyase activity|pectin catabolic process|metal ion binding	path:ath00040	Pentose and glucuronate interconversions	Up
AT3G08040	FRD3	MATE efflux family protein	GO:0005215,GO:0005886,GO:0006879,GO:0009737,GO:0015137,GO:0015297,GO:0016021,GO:0016036,GO:0030001,GO:0046873,GO:0055072,GO:0071281,GO:0071369,GO:0071732	transporter activity|plasma membrane|cellular iron ion homeostasis|response to abscisic acid|citrate transmembrane transporter activity|antiporter activity|integral component of membrane|cellular response to phosphate starvation|metal ion transport|metal ion transmembrane transporter activity|iron ion homeostasis|cellular response to iron ion|cellular response to ethylene stimulus|cellular respon…			Down
AT3G08690	UBC11	ubiquitin-conjugating enzyme 11	GO:0004842,GO:0005524,GO:0006511,GO:0061631	ubiquitin-protein transferase activity|ATP binding|ubiquitin-dependent protein catabolic process|ubiquitin conjugating enzyme activity	path:ath04120,path:ath04141	Ubiquitin mediated proteolysis|Protein processing in endoplasmic reticulum	Down
AT3G08720	S6K2	serine/threonine protein kinase 2	GO:0004672,GO:0004674,GO:0005524,GO:0005634,GO:0005737,GO:0006468,GO:0009408,GO:0009409,GO:0009651,GO:0016301,GO:0035556,GO:0045727	protein kinase activity|protein serine/threonine kinase activity|ATP binding|nucleus|cytoplasm|protein phosphorylation|response to heat|response to cold|response to salt stress|kinase activity|intracellular signal transduction|positive regulation of translation			Down
AT3G08860	PYD4	PYRIMIDINE 4	GO:0005739,GO:0008453,GO:0009853,GO:0030170,GO:0043562	mitochondrion|alanine-glyoxylate transaminase activity|photorespiration|pyridoxal phosphate binding|cellular response to nitrogen levels	path:ath00250,path:ath00260,path:ath00270,path:ath00280	Alanine, aspartate and glutamate metabolism|Glycine, serine and threonine metabolism|Cysteine and methionine metabolism|Valine, leucine and isoleucine degradation	Down
AT3G08870	L-type lectin receptor kinase VI.1	Concanavalin A-like lectin protein kinase family protein					Down
AT3G08920	AT3G08920	Rhodanese/Cell cycle control phosphatase superfamily protein	GO:0009409,GO:0009507,GO:0009534,GO:0009941,GO:0016021	response to cold|chloroplast|chloroplast thylakoid|chloroplast envelope|integral component of membrane			Up
AT3G08940	LHCB4.2	light harvesting complex photosystem II	GO:0009416,GO:0009507,GO:0009522,GO:0009523,GO:0009534,GO:0009535,GO:0009579,GO:0009637,GO:0009735,GO:0009768,GO:0009941,GO:0010114,GO:0010218,GO:0010287,GO:0016020,GO:0016021,GO:0016168,GO:0018298,GO:0046872	response to light stimulus|chloroplast|photosystem I|photosystem II|chloroplast thylakoid|chloroplast thylakoid membrane|thylakoid|response to blue light|response to cytokinin|photosynthesis, light harvesting in photosystem I|chloroplast envelope|response to red light|response to far red light|plastoglobule|membrane|integral component of membrane|chlorophyll binding|protein-chromophore linkage|me…	path:ath00196	Photosynthesis - antenna proteins	Up
AT3G09070	OPS	LOW protein: UPF0503-like protein, putative (DUF740)	GO:0005886,GO:0009507,GO:0010088,GO:0010233,GO:0010588,GO:0016324,GO:0022622	plasma membrane|chloroplast|phloem development|phloem transport|cotyledon vascular tissue pattern formation|apical plasma membrane|root system development			Down
AT3G09390	MT2A	metallothionein 2A	GO:0005507,GO:0005623,GO:0006878	copper ion binding|cell|cellular copper ion homeostasis			Down
AT3G09450	AT3G09450	fusaric acid resistance family protein					Down
AT3G09520	EXO70H4	exocyst subunit exo70 family protein H4	GO:0000145,GO:0002237,GO:0005634,GO:0005829,GO:0006887,GO:0006952,GO:0009617,GO:0009620,GO:0012505,GO:0016020,GO:0031982,GO:0045335,GO:1900426	exocyst|response to molecule of bacterial origin|nucleus|cytosol|exocytosis|defense response|response to bacterium|response to fungus|endomembrane system|membrane|vesicle|phagocytic vesicle|positive regulation of defense response to bacterium			Down
AT3G09922	IPS1	induced by phosphate starvation1					Down
AT3G10000	EDA31	Homeodomain-like superfamily protein	GO:0003677,GO:0003700,GO:0005634,GO:0006355,GO:0009909,GO:0010200,GO:0019900,GO:0042803,GO:0043565,GO:0046621,GO:0048441,GO:0048442,GO:0048498,GO:0090428	DNA binding|DNA-binding transcription factor activity|nucleus|regulation of transcription, DNA-templated|regulation of flower development|response to chitin|kinase binding|protein homodimerization activity|sequence-specific DNA binding|negative regulation of organ growth|petal development|sepal development|establishment of petal orientation|perianth development			Up
AT3G10040	HRA1	sequence-specific DNA binding transcription factor					Down
AT3G10060	AT3G10060	FKBP-like peptidyl-prolyl cis-trans isomerase family protein	GO:0003755,GO:0009507,GO:0009534,GO:0009535,GO:0009543,GO:0009579	peptidyl-prolyl cis-trans isomerase activity|chloroplast|chloroplast thylakoid|chloroplast thylakoid membrane|chloroplast thylakoid lumen|thylakoid			Up
AT3G10320	AT3G10320	Glycosyltransferase family 61 protein					Down
AT3G10405	AT3G10405	vacuolar acid trehalase	GO:0000398,GO:0003723,GO:0005634,GO:0005689,GO:0008270,GO:0032502,GO:0051302	mRNA splicing, via spliceosome|RNA binding|nucleus|U12-type spliceosomal complex|zinc ion binding|developmental process|regulation of cell division			Up
AT3G10450	SCPL7	serine carboxypeptidase-like 7	GO:0004185,GO:0005576,GO:0019748	serine-type carboxypeptidase activity|extracellular region|secondary metabolic process			Down
AT3G10520	HB2	hemoglobin 2	GO:0005344,GO:0006631,GO:0019432,GO:0019825,GO:0020037,GO:0046872	oxygen carrier activity|fatty acid metabolic process|triglyceride biosynthetic process|oxygen binding|heme binding|metal ion binding			Up
AT3G10815	AT3G10815	RING/U-box superfamily protein	GO:0005618,GO:0005634,GO:0005737,GO:0006511,GO:0009651,GO:0009938,GO:0016567,GO:0046872,GO:0061630	cell wall|nucleus|cytoplasm|ubiquitin-dependent protein catabolic process|response to salt stress|negative regulation of gibberellic acid mediated signaling pathway|protein ubiquitination|metal ion binding|ubiquitin protein ligase activity			Down
AT3G11150	F11B9.8	2-oxoglutarate (2OG) and Fe(II)-dependent oxygenase superfamily protein					Down
AT3G11370	F11B9.29	Cysteine/Histidine-rich C1 domain family protein					Up
AT3G11480	BSMT1	S-adenosyl-L-methionine-dependent methyltransferases superfamily protein	GO:0006952,GO:0008757,GO:0009611,GO:0046872,GO:0051707,GO:0052624,GO:0080150	defense response|S-adenosylmethionine-dependent methyltransferase activity|response to wounding|metal ion binding|response to other organism|2-phytyl-1,4-naphthoquinone methyltransferase activity|S-adenosyl-L-methionine:benzoic acid carboxyl methyl transferase activity			Down
AT3G11570	TBL8	TRICHOME BIREFRINGENCE-LIKE 8	GO:0005794,GO:0016021,GO:0016413	Golgi apparatus|integral component of membrane|O-acetyltransferase activity			Down
AT3G11580	AT3G11580	AP2/B3-like transcriptional factor family protein	GO:0003700,GO:0005634,GO:0019760,GO:0043565,GO:0044212,GO:0080113	DNA-binding transcription factor activity|nucleus|glucosinolate metabolic process|sequence-specific DNA binding|transcription regulatory region DNA binding|regulation of seed growth			Down
AT3G11660	NHL1	NDR1/HIN1-like 1	GO:0009506,GO:0016021,GO:0046658,GO:0051607	plasmodesma|integral component of membrane|anchored component of plasma membrane|defense response to virus			Down
AT3G12150	AT3G12150	alpha/beta hydrolase family protein					Up
AT3G12500	HCHIB	basic chitinase	GO:0000272,GO:0004568,GO:0005773,GO:0005774,GO:0005829,GO:0006032,GO:0008061,GO:0009626,GO:0016998,GO:0031640,GO:0046686,GO:0050832	polysaccharide catabolic process|chitinase activity|vacuole|vacuolar membrane|cytosol|chitin catabolic process|chitin binding|plant-type hypersensitive response|cell wall macromolecule catabolic process|killing of cells of other organism|response to cadmium ion|defense response to fungus	path:ath00520,path:ath04016	Amino sugar and nucleotide sugar metabolism|MAPK signaling pathway - plant	Down
AT3G12710	AT3G12710	DNA glycosylase superfamily protein			path:ath03410	Base excision repair	Up
AT3G12750	ZIP1	zinc transporter 1 precursor	GO:0005385,GO:0005886,GO:0016021,GO:0071577	zinc ion transmembrane transporter activity|plasma membrane|integral component of membrane|zinc ion transmembrane transport			Down
AT3G12910	MGH6.1	NAC (No Apical Meristem) domain transcriptional regulator superfamily protein	GO:0003677,GO:0003700,GO:0005634,GO:0005992,GO:0006561,GO:0009718,GO:0010120,GO:0010150,GO:0042538,GO:1900056	DNA binding|DNA-binding transcription factor activity|nucleus|trehalose biosynthetic process|proline biosynthetic process|anthocyanin-containing compound biosynthetic process|camalexin biosynthetic process|leaf senescence|hyperosmotic salinity response|negative regulation of leaf senescence			Down
AT3G12920	BRG3	SBP (S-ribonuclease binding protein) family protein	GO:0004842,GO:0005634,GO:0006952,GO:0043067,GO:0043161,GO:0046872	ubiquitin-protein transferase activity|nucleus|defense response|regulation of programmed cell death|proteasome-mediated ubiquitin-dependent protein catabolic process|metal ion binding			Up
AT3G13010	AT3G13010	hAT transposon superfamily protein					Down
AT3G13080	ABCC3	multidrug resistance-associated protein 3	GO:0000325,GO:0005524,GO:0005773,GO:0005774,GO:0008559,GO:0009506,GO:0010290,GO:0015431,GO:0016020,GO:0016021,GO:0042626,GO:0048046,GO:0055085	plant-type vacuole|ATP binding|vacuole|vacuolar membrane|xenobiotic transmembrane transporting ATPase activity|plasmodesma|chlorophyll catabolite transmembrane transporter activity|glutathione S-conjugate-exporting ATPase activity|membrane|integral component of membrane|ATPase activity, coupled to transmembrane movement of substances|apoplast|transmembrane transport			Down
AT3G13090	ABCC6	multidrug resistance-associated protein 8	GO:0000325,GO:0005524,GO:0005774,GO:0008559,GO:0009506,GO:0016020,GO:0016021,GO:0042626,GO:0055085	plant-type vacuole|ATP binding|vacuolar membrane|xenobiotic transmembrane transporting ATPase activity|plasmodesma|membrane|integral component of membrane|ATPase activity, coupled to transmembrane movement of substances|transmembrane transport			Down
AT3G13110	SERAT2;2	serine acetyltransferase 2;2	GO:0005739,GO:0005829,GO:0006535,GO:0008270,GO:0009001,GO:0019344,GO:0046686	mitochondrion|cytosol|cysteine biosynthetic process from serine|zinc ion binding|serine O-acetyltransferase activity|cysteine biosynthetic process|response to cadmium ion	path:ath00270,path:ath00920	Cysteine and methionine metabolism|Sulfur metabolism	Down
AT3G13120	AT3G13120	Ribosomal protein S10p/S20e family protein	GO:0003723,GO:0003735,GO:0005739,GO:0005840,GO:0006412,GO:0009507,GO:0009570	RNA binding|structural constituent of ribosome|mitochondrion|ribosome|translation|chloroplast|chloroplast stroma	path:ath03010	Ribosome	Up
AT3G13130	AT3G13130	transmembrane protein					Down
AT3G13435	AT3G13435	transmembrane protein					Up
AT3G13672	SINA2	TRAF-like superfamily protein	GO:0005634,GO:0005737,GO:0006511,GO:0007275,GO:0016567,GO:0042803,GO:0046872,GO:1902584,GO:2000785	nucleus|cytoplasm|ubiquitin-dependent protein catabolic process|multicellular organism development|protein ubiquitination|protein homodimerization activity|metal ion binding|positive regulation of response to water deprivation|regulation of autophagosome assembly			Down
AT3G13840	AT3G13840	GRAS family transcription factor	GO:0003700,GO:0005634,GO:0006355,GO:0042446,GO:0043565,GO:2000032	DNA-binding transcription factor activity|nucleus|regulation of transcription, DNA-templated|hormone biosynthetic process|sequence-specific DNA binding|regulation of secondary shoot formation			Up
AT3G13890	MYB26	myb domain protein 26	GO:0003700,GO:0005634,GO:0009739,GO:0009834,GO:0030154,GO:0043565,GO:0044212	DNA-binding transcription factor activity|nucleus|response to gibberellin|plant-type secondary cell wall biogenesis|cell differentiation|sequence-specific DNA binding|transcription regulatory region DNA binding			Down
AT3G13910	AT3G13910	hypothetical protein (DUF3511)					Down
AT3G14060	AT3G14060	hypothetical protein					Down
AT3G14260	AT3G14260	LURP-one-like protein (DUF567)					Up
AT3G14370	WAG2	Protein kinase superfamily protein	GO:0004674,GO:0005524,GO:0005634,GO:0005737,GO:0005829,GO:0005886,GO:0006468,GO:0009734,GO:0009926,GO:0016301,GO:0040008,GO:0048825	protein serine/threonine kinase activity|ATP binding|nucleus|cytoplasm|cytosol|plasma membrane|protein phosphorylation|auxin-activated signaling pathway|auxin polar transport|kinase activity|regulation of growth|cotyledon development			Up
AT3G14395	AT3G14395	hypothetical protein					Down
AT3G14415	GOX2	Aldolase-type TIM barrel family protein	GO:0005777,GO:0008891,GO:0009854,GO:0010181,GO:0052852,GO:0052853,GO:0052854	peroxisome|glycolate oxidase activity|oxidative photosynthetic carbon pathway|FMN binding|very-long-chain-(S)-2-hydroxy-acid oxidase activity|long-chain-(S)-2-hydroxy-long-chain-acid oxidase activity|medium-chain-(S)-2-hydroxy-acid oxidase activity	path:ath00630,path:ath04146	Glyoxylate and dicarboxylate metabolism|Peroxisome	Up
AT3G14420	GOX1	Aldolase-type TIM barrel family protein	GO:0005634,GO:0005777,GO:0008891,GO:0009506,GO:0009507,GO:0009570,GO:0009735,GO:0009854,GO:0010181,GO:0016020,GO:0022626,GO:0042742,GO:0048046,GO:0050665,GO:0052852,GO:0052853,GO:0052854	nucleus|peroxisome|glycolate oxidase activity|plasmodesma|chloroplast|chloroplast stroma|response to cytokinin|oxidative photosynthetic carbon pathway|FMN binding|membrane|cytosolic ribosome|defense response to bacterium|apoplast|hydrogen peroxide biosynthetic process|very-long-chain-(S)-2-hydroxy-acid oxidase activity|long-chain-(S)-2-hydroxy-long-chain-acid oxidase activity|medium-chain-(S)-2-h…	path:ath00630,path:ath04146	Glyoxylate and dicarboxylate metabolism|Peroxisome	Up
AT3G14440	NCED3	nine-cis-epoxycarotenoid dioxygenase 3	GO:0006970,GO:0009414,GO:0009507,GO:0009535,GO:0009570,GO:0009688,GO:0010436,GO:0016121,GO:0042538,GO:0045549,GO:0046872	response to osmotic stress|response to water deprivation|chloroplast|chloroplast thylakoid membrane|chloroplast stroma|abscisic acid biosynthetic process|carotenoid dioxygenase activity|carotene catabolic process|hyperosmotic salinity response|9-cis-epoxycarotenoid dioxygenase activity|metal ion binding	path:ath00906	Carotenoid biosynthesis	Up
AT3G14510	AT3G14510	Polyprenyl synthetase family protein	GO:0004161,GO:0004311,GO:0004337,GO:0009507,GO:0016117,GO:0033384,GO:0033386,GO:0045337,GO:0046872	dimethylallyltranstransferase activity|farnesyltranstransferase activity|geranyltranstransferase activity|chloroplast|carotenoid biosynthetic process|geranyl diphosphate biosynthetic process|geranylgeranyl diphosphate biosynthetic process|farnesyl diphosphate biosynthetic process|metal ion binding	path:ath00900	Terpenoid backbone biosynthesis	Up
AT3G14530	AT3G14530	Terpenoid synthases superfamily protein	GO:0004161,GO:0004311,GO:0004337,GO:0009507,GO:0016117,GO:0033384,GO:0033386,GO:0045337,GO:0046872	dimethylallyltranstransferase activity|farnesyltranstransferase activity|geranyltranstransferase activity|chloroplast|carotenoid biosynthetic process|geranyl diphosphate biosynthetic process|geranylgeranyl diphosphate biosynthetic process|farnesyl diphosphate biosynthetic process|metal ion binding	path:ath00900	Terpenoid backbone biosynthesis	Up
AT3G14540	AT3G14540	Terpenoid cyclases/Protein prenyltransferases superfamily protein	GO:0000287,GO:0005737,GO:0009975,GO:0010333,GO:0016114,GO:0051762	magnesium ion binding|cytoplasm|cyclase activity|terpene synthase activity|terpenoid biosynthetic process|sesquiterpene biosynthetic process			Up
AT3G14610	CYP72A7	cytochrome P450, family 72, subfamily A, polypeptide 7	GO:0004497,GO:0005506,GO:0016021,GO:0016705,GO:0020037	monooxygenase activity|iron ion binding|integral component of membrane|oxidoreductase activity, acting on paired donors, with incorporation or reduction of molecular oxygen|heme binding			Down
AT3G14620	CYP72A8	cytochrome P450, family 72, subfamily A, polypeptide 8	GO:0004497,GO:0005506,GO:0016021,GO:0016705,GO:0020037	monooxygenase activity|iron ion binding|integral component of membrane|oxidoreductase activity, acting on paired donors, with incorporation or reduction of molecular oxygen|heme binding			Down
AT3G14700	AT3G14700	SART-1 family	GO:0000481,GO:0005634,GO:0005730,GO:0009908,GO:0009933,GO:0010087,GO:0010305,GO:0010588,GO:0045292,GO:0046540,GO:0048364,GO:0048366,GO:0048367,GO:0048528	maturation of 5S rRNA|nucleus|nucleolus|flower development|meristem structural organization|phloem or xylem histogenesis|leaf vascular tissue pattern formation|cotyledon vascular tissue pattern formation|mRNA cis splicing, via spliceosome|U4/U6 x U5 tri-snRNP complex|root development|leaf development|shoot system development|post-embryonic root development	path:ath03040	Spliceosome	Down
AT3G14760	AT3G14760	transmembrane protein					Up
AT3G14930	HEME1	Uroporphyrinogen decarboxylase	GO:0004853,GO:0005829,GO:0006782,GO:0006783,GO:0009507,GO:0009570,GO:0015995,GO:0046686	uroporphyrinogen decarboxylase activity|cytosol|protoporphyrinogen IX biosynthetic process|heme biosynthetic process|chloroplast|chloroplast stroma|chlorophyll biosynthetic process|response to cadmium ion	path:ath00860	Porphyrin and chlorophyll metabolism	Up
AT3G15210	ERF4	ethylene responsive element binding factor 4	GO:0003700,GO:0005634,GO:0009723,GO:0009737,GO:0009864,GO:0009873,GO:0010105,GO:0010200,GO:0016604,GO:0043565,GO:0045892	DNA-binding transcription factor activity|nucleus|response to ethylene|response to abscisic acid|induced systemic resistance, jasmonic acid mediated signaling pathway|ethylene-activated signaling pathway|negative regulation of ethylene-activated signaling pathway|response to chitin|nuclear body|sequence-specific DNA binding|negative regulation of transcription, DNA-templated			Down
AT3G15240	AT3G15240	Serine/threonine-protein kinase WNK (With No Lysine)-like protein	GO:0005634,GO:0005737	nucleus|cytoplasm			Up
AT3G15450	AT3G15450	aluminum induced protein with YGL and LRDR motifs					Up
AT3G15500	NAC3	NAC domain containing protein 3	GO:0003677,GO:0003700,GO:0005634,GO:0009414,GO:0009867,GO:0045893	DNA binding|DNA-binding transcription factor activity|nucleus|response to water deprivation|jasmonic acid mediated signaling pathway|positive regulation of transcription, DNA-templated			Down
AT3G15510	NAC2	NAC domain containing protein 2	GO:0003700,GO:0005634,GO:0009753,GO:0044212,GO:0045893,GO:0045995,GO:0048317,GO:0080060	DNA-binding transcription factor activity|nucleus|response to jasmonic acid|transcription regulatory region DNA binding|positive regulation of transcription, DNA-templated|regulation of embryonic development|seed morphogenesis|integument development			Down
AT3G15520	AT3G15520	Cyclophilin-like peptidyl-prolyl cis-trans isomerase family protein	GO:0003755,GO:0009507,GO:0009534,GO:0009535,GO:0009543,GO:0009579,GO:0031977	peptidyl-prolyl cis-trans isomerase activity|chloroplast|chloroplast thylakoid|chloroplast thylakoid membrane|chloroplast thylakoid lumen|thylakoid|thylakoid lumen			Up
AT3G15540	IAA19	indole-3-acetic acid inducible 19	GO:0003700,GO:0005634,GO:0009733,GO:0009734,GO:0080086	DNA-binding transcription factor activity|nucleus|response to auxin|auxin-activated signaling pathway|stamen filament development	path:ath04075	Plant hormone signal transduction	Up
AT3G15570	AT3G15570	Phototropic-responsive NPH3 family protein	GO:0005886,GO:0007165,GO:0009638,GO:0016567	plasma membrane|signal transduction|phototropism|protein ubiquitination			Up
AT3G15650	AT3G15650	alpha/beta-Hydrolases superfamily protein	GO:0005737,GO:0006631,GO:0052689	cytoplasm|fatty acid metabolic process|carboxylic ester hydrolase activity			Down
AT3G15720	AT3G15720	Pectin lyase-like superfamily protein	GO:0004650,GO:0005576,GO:0005975,GO:0009505,GO:0031225,GO:0046658,GO:0071555	polygalacturonase activity|extracellular region|carbohydrate metabolic process|plant-type cell wall|anchored component of membrane|anchored component of plasma membrane|cell wall organization	path:ath00040	Pentose and glucuronate interconversions	Down
AT3G15990	SULTR3;4	sulfate transporter 3;4	GO:0008271,GO:0009506,GO:0015116,GO:0015293,GO:0015301,GO:0016021	secondary active sulfate transmembrane transporter activity|plasmodesma|sulfate transmembrane transporter activity|symporter activity|anion:anion antiporter activity|integral component of membrane			Down
AT3G16120	AT3G16120	Dynein light chain type 1 family protein	GO:0000743,GO:0003774,GO:0005634,GO:0005829,GO:0005868,GO:0005874,GO:0030286,GO:0030437,GO:0030989,GO:0034399,GO:0035974,GO:0045505,GO:0051959,GO:2000582	nuclear migration involved in conjugation with cellular fusion|motor activity|nucleus|cytosol|cytoplasmic dynein complex|microtubule|dynein complex|ascospore formation|dynein-driven meiotic oscillatory nuclear movement|nuclear periphery|meiotic spindle pole body|dynein intermediate chain binding|dynein light intermediate chain binding|positive regulation of ATP-dependent microtubule motor activit…			Up
AT3G16140	PSAH-1	photosystem I subunit H-1	GO:0009507,GO:0009534,GO:0009535,GO:0009538,GO:0015979,GO:0016021	chloroplast|chloroplast thylakoid|chloroplast thylakoid membrane|photosystem I reaction center|photosynthesis|integral component of membrane	path:ath00195	Photosynthesis	Up
AT3G16240	DELTA-TIP	delta tonoplast integral protein	GO:0000326,GO:0005618,GO:0005773,GO:0005774,GO:0005794,GO:0005886,GO:0006833,GO:0009505,GO:0009506,GO:0009507,GO:0009705,GO:0009941,GO:0015200,GO:0015250,GO:0016021,GO:0042802,GO:0042807	protein storage vacuole|cell wall|vacuole|vacuolar membrane|Golgi apparatus|plasma membrane|water transport|plant-type cell wall|plasmodesma|chloroplast|plant-type vacuole membrane|chloroplast envelope|methylammonium transmembrane transporter activity|water channel activity|integral component of membrane|identical protein binding|central vacuole			Up
AT3G16250	PnsB3	NDH-dependent cyclic electron flow 1	GO:0009055,GO:0009507,GO:0009535,GO:0009773,GO:0010598,GO:0046872,GO:0051537	electron transfer activity|chloroplast|chloroplast thylakoid membrane|photosynthetic electron transport in photosystem I|NAD(P)H dehydrogenase complex (plastoquinone)|metal ion binding|2 iron, 2 sulfur cluster binding			Up
AT3G16330	AT3G16330	Avr9/Cf-9 rapidly elicited protein					Down
AT3G16340	ABCG29	pleiotropic drug resistance 1	GO:0005524,GO:0005886,GO:0006855,GO:0015850,GO:0016021,GO:0042626,GO:0055085,GO:1901140,GO:1901141	ATP binding|plasma membrane|drug transmembrane transport|organic hydroxy compound transport|integral component of membrane|ATPase activity, coupled to transmembrane movement of substances|transmembrane transport|p-coumaryl alcohol transport|regulation of lignin biosynthetic process			Down
AT3G16360	AHP4	HPT phosphotransmitter 4	GO:0000160,GO:0005634,GO:0005737,GO:0005829,GO:0009736,GO:0009927,GO:0043424	phosphorelay signal transduction system|nucleus|cytoplasm|cytosol|cytokinin-activated signaling pathway|histidine phosphotransfer kinase activity|protein histidine kinase binding	path:ath04075	Plant hormone signal transduction	Down
AT3G16370	T2O4.2	GDSL-like Lipase/Acylhydrolase superfamily protein	GO:0016042,GO:0016788,GO:0048046	lipid catabolic process|hydrolase activity, acting on ester bonds|apoplast			Up
AT3G16440	MLP-300B	myrosinase-binding protein-like protein-300B	GO:0009793,GO:0030246	embryo development ending in seed dormancy|carbohydrate binding			Up
AT3G16650	Pleiotropic regulatory locus 2	Transducin/WD40 repeat-like superfamily protein	GO:0000398,GO:0000974,GO:0071013,GO:0080008	mRNA splicing, via spliceosome|Prp19 complex|catalytic step 2 spliceosome|Cul4-RING E3 ubiquitin ligase complex			Down
AT3G16770	EBP	ethylene-responsive element binding protein	GO:0003677,GO:0003700,GO:0005634,GO:0005737,GO:0005886,GO:0008219,GO:0009723,GO:0009735,GO:0009753,GO:0009873,GO:0010286,GO:0043565,GO:0045893,GO:0051707	DNA binding|DNA-binding transcription factor activity|nucleus|cytoplasm|plasma membrane|cell death|response to ethylene|response to cytokinin|response to jasmonic acid|ethylene-activated signaling pathway|heat acclimation|sequence-specific DNA binding|positive regulation of transcription, DNA-templated|response to other organism			Down
AT3G17040	HCF107	high chlorophyll fluorescent 107	GO:0003727,GO:0005774,GO:0006396,GO:0006397,GO:0006417,GO:0009507,GO:0009570,GO:0009657,GO:0009941,GO:0010114,GO:0031969,GO:0043621,GO:1901918	single-stranded RNA binding|vacuolar membrane|RNA processing|mRNA processing|regulation of translation|chloroplast|chloroplast stroma|plastid organization|chloroplast envelope|response to red light|chloroplast membrane|protein self-association|negative regulation of exoribonuclease activity			Up
AT3G17180	scpl33	serine carboxypeptidase-like 33	GO:0004185,GO:0005576,GO:0051603	serine-type carboxypeptidase activity|extracellular region|proteolysis involved in cellular protein catabolic process			Down
AT3G17520	AT3G17520	Late embryogenesis abundant protein (LEA) family protein					Down
AT3G17580	AT3G17580	SsrA-binding protein					Up
AT3G17600	IAA31	indole-3-acetic acid inducible 31	GO:0003700,GO:0005634,GO:0009630,GO:0009733,GO:0009734,GO:0048364,GO:0048367	DNA-binding transcription factor activity|nucleus|gravitropism|response to auxin|auxin-activated signaling pathway|root development|shoot system development	path:ath04075	Plant hormone signal transduction	Up
AT3G17790	PAP17	purple acid phosphatase 17	GO:0003993,GO:0004601,GO:0005576,GO:0008198,GO:0008199,GO:0009986,GO:0016791,GO:0030643,GO:0042542	acid phosphatase activity|peroxidase activity|extracellular region|ferrous iron binding|ferric iron binding|cell surface|phosphatase activity|cellular phosphate ion homeostasis|response to hydrogen peroxide	path:ath00740	Riboflavin metabolism	Down
AT3G17820	GLN1.3	glutamine synthetase 1.3	GO:0003735,GO:0004356,GO:0005507,GO:0005524,GO:0005829,GO:0005886,GO:0006542,GO:0009507,GO:0022626,GO:0042128,GO:0042788,GO:0046686	structural constituent of ribosome|glutamate-ammonia ligase activity|copper ion binding|ATP binding|cytosol|plasma membrane|glutamine biosynthetic process|chloroplast|cytosolic ribosome|nitrate assimilation|polysomal ribosome|response to cadmium ion	path:ath00220,path:ath00250,path:ath00630,path:ath00910	Arginine biosynthesis|Alanine, aspartate and glutamate metabolism|Glyoxylate and dicarboxylate metabolism|Nitrogen metabolism	Down
AT3G18050	AT3G18050	GPI-anchored protein	GO:0031225,GO:0046658	anchored component of membrane|anchored component of plasma membrane			Up
AT3G18200	UMAMIT4	nodulin MtN21 /EamA-like transporter family protein	GO:0005886,GO:0016021,GO:0022857	plasma membrane|integral component of membrane|transmembrane transporter activity			Up
AT3G18250	AT3G18250	Putative membrane lipoprotein					Down
AT3G18280	AT3G18280	Bifunctional inhibitor/lipid-transfer protein/seed storage 2S albumin superfamily protein	GO:0006869,GO:0008289	lipid transport|lipid binding			Down
AT3G18610	NUC-L2	nucleolin like 2	GO:0003723,GO:0005730,GO:0006364,GO:0031491,GO:1990904	RNA binding|nucleolus|rRNA processing|nucleosome binding|ribonucleoprotein complex			Down
AT3G18830	PMT5	polyol/monosaccharide transporter 5	GO:0005351,GO:0005354,GO:0005355,GO:0005365,GO:0005886,GO:0005887,GO:0008645,GO:0010311,GO:0015145,GO:0015148,GO:0015168,GO:0015575,GO:0015576,GO:0015591	carbohydrate:proton symporter activity|galactose transmembrane transporter activity|glucose transmembrane transporter activity|myo-inositol transmembrane transporter activity|plasma membrane|integral component of plasma membrane|hexose transmembrane transport|lateral root formation|monosaccharide transmembrane transporter activity|D-xylose transmembrane transporter activity|glycerol transmembrane…			Down
AT3G18890	Tic62	NAD(P)-binding Rossmann-fold superfamily protein	GO:0009507,GO:0009534,GO:0009535,GO:0009570,GO:0009706,GO:0009941,GO:0015031,GO:0098807	chloroplast|chloroplast thylakoid|chloroplast thylakoid membrane|chloroplast stroma|chloroplast inner membrane|chloroplast envelope|protein transport|chloroplast thylakoid membrane protein complex			Up
AT3G18980	ETP1	EIN2 targeting protein1					Up
AT3G19055	AT3G19055	hypothetical protein					Down
AT3G19150	KRP6	KIP-related protein 6	GO:0001673,GO:0004861,GO:0005654,GO:0007050,GO:0019900,GO:0045736	male germ cell nucleus|cyclin-dependent protein serine/threonine kinase inhibitor activity|nucleoplasm|cell cycle arrest|kinase binding|negative regulation of cyclin-dependent protein serine/threonine kinase activity			Down
AT3G19270	CYP707A4	cytochrome P450, family 707, subfamily A, polypeptide 4	GO:0004497,GO:0005506,GO:0010295,GO:0016021,GO:0016125,GO:0020037,GO:0046345,GO:0055114	monooxygenase activity|iron ion binding|(+)-abscisic acid 8'-hydroxylase activity|integral component of membrane|sterol metabolic process|heme binding|abscisic acid catabolic process|oxidation-reduction process	path:ath00906	Carotenoid biosynthesis	Down
AT3G19320	AT3G19320	Leucine-rich repeat (LRR) family protein	GO:0005576	extracellular region			Up
AT3G19615	AT3G19615	beta-1,4-xylosidase					Down
AT3G19660	AT3G19660	hypothetical protein					Down
AT3G19850	AT3G19850	Phototropic-responsive NPH3 family protein	GO:0016567	protein ubiquitination			Up
AT3G20100	CYP705A19	cytochrome P450, family 705, subfamily A, polypeptide 19	GO:0005506,GO:0005783,GO:0009958,GO:0016020,GO:0016021,GO:0016709,GO:0020037,GO:0048364,GO:0051554,GO:0080003,GO:0080004	iron ion binding|endoplasmic reticulum|positive gravitropism|membrane|integral component of membrane|oxidoreductase activity, acting on paired donors, with incorporation or reduction of molecular oxygen, NAD(P)H as one donor, and incorporation of one atom of oxygen|heme binding|root development|flavonol metabolic process|thalianol metabolic process|thalian-diol desaturase activity			Down
AT3G20160	AT3G20160	Terpenoid synthases superfamily protein	GO:0004161,GO:0004311,GO:0004337,GO:0005739,GO:0016117,GO:0033384,GO:0033386,GO:0045337,GO:0046872	dimethylallyltranstransferase activity|farnesyltranstransferase activity|geranyltranstransferase activity|mitochondrion|carotenoid biosynthetic process|geranyl diphosphate biosynthetic process|geranylgeranyl diphosphate biosynthetic process|farnesyl diphosphate biosynthetic process|metal ion binding	path:ath00900	Terpenoid backbone biosynthesis	Up
AT3G20200	AT3G20200	kinase with adenine nucleotide alpha hydrolases-like domain-containing protein					Up
AT3G20460	AT3G20460	Major facilitator superfamily protein	GO:0005351,GO:0005355,GO:0005887,GO:0008645	carbohydrate:proton symporter activity|glucose transmembrane transporter activity|integral component of plasma membrane|hexose transmembrane transport			Up
AT3G20470	GRP5	glycine-rich protein 5	GO:0000325,GO:0005199,GO:0009413,GO:0009505,GO:0009737,GO:0009751,GO:0030307,GO:0046622	plant-type vacuole|structural constituent of cell wall|response to flooding|plant-type cell wall|response to abscisic acid|response to salicylic acid|positive regulation of cell growth|positive regulation of organ growth			Down
AT3G20500	PAP18	purple acid phosphatase 18	GO:0003993,GO:0005576,GO:0046872	acid phosphatase activity|extracellular region|metal ion binding			Down
AT3G20660	44838	organic cation/carnitine transporter4	GO:0005524,GO:0006811,GO:0009535,GO:0009705,GO:0016021,GO:0022857,GO:0042631	ATP binding|ion transport|chloroplast thylakoid membrane|plant-type vacuole membrane|integral component of membrane|transmembrane transporter activity|cellular response to water deprivation			Down
AT3G20680	AT3G20680	plant/protein (DUF1995)					Up
AT3G20810	JMJD5	2-oxoglutarate (2OG) and Fe(II)-dependent oxygenase superfamily protein	GO:0003700,GO:0005634,GO:0005737,GO:0007623,GO:0009908,GO:0042752,GO:0046872,GO:0046975,GO:0051213,GO:0070544	DNA-binding transcription factor activity|nucleus|cytoplasm|circadian rhythm|flower development|regulation of circadian rhythm|metal ion binding|histone methyltransferase activity (H3-K36 specific)|dioxygenase activity|histone H3-K36 demethylation			Up
AT3G20820	AT3G20820	Leucine-rich repeat (LRR) family protein	GO:0000166,GO:0006281,GO:0009507	nucleotide binding|DNA repair|chloroplast			Up
AT3G20840	PLT1	Integrase-type DNA-binding superfamily protein	GO:0000723,GO:0003677,GO:0003700,GO:0005634,GO:0007389,GO:0009734,GO:0009873,GO:0010449,GO:0019827,GO:0048364	telomere maintenance|DNA binding|DNA-binding transcription factor activity|nucleus|pattern specification process|auxin-activated signaling pathway|ethylene-activated signaling pathway|root meristem growth|stem cell population maintenance|root development			Up
AT3G21055	PSBTN	photosystem II subunit T	GO:0009523,GO:0009535,GO:0015979	photosystem II|chloroplast thylakoid membrane|photosynthesis			Up
AT3G21180	ACA9	autoinhibited Ca(2+)-ATPase 9	GO:0005388,GO:0005516,GO:0005524,GO:0005886,GO:0005887,GO:0007338,GO:0009555,GO:0046872	calcium-transporting ATPase activity|calmodulin binding|ATP binding|plasma membrane|integral component of plasma membrane|single fertilization|pollen development|metal ion binding			Up
AT3G21240	4CL2	4-coumarate:CoA ligase 2	GO:0005524,GO:0009698,GO:0016207	ATP binding|phenylpropanoid metabolic process|4-coumarate-CoA ligase activity	path:ath00130,path:ath00360,path:ath00940	Ubiquinone and other terpenoid-quinone biosynthesis|Phenylalanine metabolism|Phenylpropanoid biosynthesis	Down
AT3G21330	AT3G21330	basic helix-loop-helix (bHLH) DNA-binding superfamily protein	GO:0003677,GO:0003700,GO:0005634,GO:0006355,GO:0046983	DNA binding|DNA-binding transcription factor activity|nucleus|regulation of transcription, DNA-templated|protein dimerization activity			Up
AT3G21340	AT3G21340	Leucine-rich repeat protein kinase family protein					Up
AT3G21351	AT3G21351	transmembrane protein					Down
AT3G21420	LBO1	2-oxoglutarate (2OG) and Fe(II)-dependent oxygenase superfamily protein	GO:0010150,GO:0016682,GO:0046872,GO:0051213	leaf senescence|oxidoreductase activity, acting on diphenols and related substances as donors, oxygen as acceptor|metal ion binding|dioxygenase activity			Down
AT3G21500	DXPS1	1-deoxy-D-xylulose 5-phosphate synthase 1	GO:0008661,GO:0009228,GO:0009507,GO:0009570,GO:0015995,GO:0016114,GO:0019288,GO:0046872,GO:0052865	1-deoxy-D-xylulose-5-phosphate synthase activity|thiamine biosynthetic process|chloroplast|chloroplast stroma|chlorophyll biosynthetic process|terpenoid biosynthetic process|isopentenyl diphosphate biosynthetic process, methylerythritol 4-phosphate pathway|metal ion binding|1-deoxy-D-xylulose 5-phosphate biosynthetic process	path:ath00730,path:ath00900	Thiamine metabolism|Terpenoid backbone biosynthesis	Down
AT3G21560	UGT84A2	UDP-Glycosyltransferase superfamily protein	GO:0005737,GO:0008194,GO:0009636,GO:0009718,GO:0009801,GO:0043231,GO:0050284,GO:0080043,GO:0080044,GO:0080167	cytoplasm|UDP-glycosyltransferase activity|response to toxic substance|anthocyanin-containing compound biosynthetic process|cinnamic acid ester metabolic process|intracellular membrane-bounded organelle|sinapate 1-glucosyltransferase activity|quercetin 3-O-glucosyltransferase activity|quercetin 7-O-glucosyltransferase activity|response to karrikin	path:ath00940	Phenylpropanoid biosynthesis	Down
AT3G21690	AT3G21690	MATE efflux family protein	GO:0005773,GO:0005774,GO:0006855,GO:0015238,GO:0015297,GO:0016021	vacuole|vacuolar membrane|drug transmembrane transport|drug transmembrane transporter activity|antiporter activity|integral component of membrane			Down
AT3G21720	ICL	isocitrate lyase	GO:0004451,GO:0006097,GO:0006099,GO:0009514,GO:0046872	isocitrate lyase activity|glyoxylate cycle|tricarboxylic acid cycle|glyoxysome|metal ion binding	path:ath00630	Glyoxylate and dicarboxylate metabolism	Down
AT3G21770	AT3G21770	Peroxidase superfamily protein	GO:0004601,GO:0005576,GO:0005618,GO:0005634,GO:0005737,GO:0006979,GO:0009505,GO:0009506,GO:0020037,GO:0042744,GO:0046872	peroxidase activity|extracellular region|cell wall|nucleus|cytoplasm|response to oxidative stress|plant-type cell wall|plasmodesma|heme binding|hydrogen peroxide catabolic process|metal ion binding	path:ath00940	Phenylpropanoid biosynthesis	Down
AT3G21790	AT3G21790	UDP-Glycosyltransferase superfamily protein	GO:0008194,GO:0016758,GO:0043231	UDP-glycosyltransferase activity|transferase activity, transferring hexosyl groups|intracellular membrane-bounded organelle			Down
AT3G21850	SK9	SKP1-like 9	GO:0005634,GO:0006511,GO:0007346,GO:0016567	nucleus|ubiquitin-dependent protein catabolic process|regulation of mitotic cell cycle|protein ubiquitination	path:ath04120,path:ath04141	Ubiquitin mediated proteolysis|Protein processing in endoplasmic reticulum	Down
AT3G21870	CYCP2;1	cyclin p2;1	GO:0000079,GO:0007049,GO:0019901,GO:0051301	regulation of cyclin-dependent protein serine/threonine kinase activity|cell cycle|protein kinase binding|cell division			Up
AT3G21950	AT3G21950	S-adenosyl-L-methionine-dependent methyltransferases superfamily protein	GO:0006952,GO:0008757,GO:0009611,GO:0046872,GO:0051707,GO:0052624,GO:0080150	defense response|S-adenosylmethionine-dependent methyltransferase activity|response to wounding|metal ion binding|response to other organism|2-phytyl-1,4-naphthoquinone methyltransferase activity|S-adenosyl-L-methionine:benzoic acid carboxyl methyl transferase activity			Up
AT3G22100	AT3G22100	basic helix-loop-helix (bHLH) DNA-binding superfamily protein	GO:0001228,GO:0003677,GO:0003700,GO:0005634,GO:0046983	DNA-binding transcription activator activity, RNA polymerase II-specific|DNA binding|DNA-binding transcription factor activity|nucleus|protein dimerization activity			Up
AT3G22150	AT3G22150	Tetratricopeptide repeat (TPR)-like superfamily protein					Up
AT3G22160	jasmonate-associated VQ motif gene 1	VQ motif-containing protein	GO:0005634	nucleus			Down
AT3G22540	AT3G22540	hypothetical protein (DUF1677)					Up
AT3G22550	AT3G22550	NAD(P)H-quinone oxidoreductase subunit, putative (DUF581)	GO:0009744,GO:0009749,GO:0042594,GO:0046872	response to sucrose|response to glucose|response to starvation|metal ion binding			Down
AT3G22560	AT3G22560	Acyl-CoA N-acyltransferases (NAT) superfamily protein					Down
AT3G22565	AT3G22565	hypothetical protein					Down
AT3G22760	SOL1	Tesmin/TSO1-like CXC domain-containing protein	GO:0003700,GO:0005634,GO:0007275,GO:0044212,GO:0046872	DNA-binding transcription factor activity|nucleus|multicellular organism development|transcription regulatory region DNA binding|metal ion binding			Up
AT3G22840	ELIP1	Chlorophyll A-B binding family protein	GO:0009409,GO:0009522,GO:0009523,GO:0009535,GO:0010030,GO:0010117,GO:0010380,GO:0015979,GO:0016021,GO:0034605,GO:0071483,GO:0071486,GO:0071490,GO:0071491,GO:0071492,GO:0080167	response to cold|photosystem I|photosystem II|chloroplast thylakoid membrane|positive regulation of seed germination|photoprotection|regulation of chlorophyll biosynthetic process|photosynthesis|integral component of membrane|cellular response to heat|cellular response to blue light|cellular response to high light intensity|cellular response to far red light|cellular response to red light|cellula…			Down
AT3G23000	CIPK7	CBL-interacting protein kinase 7	GO:0004674,GO:0005524,GO:0005634,GO:0005737,GO:0006468,GO:0009409,GO:0035556	protein serine/threonine kinase activity|ATP binding|nucleus|cytoplasm|protein phosphorylation|response to cold|intracellular signal transduction			Up
AT3G23030	IAA2	indole-3-acetic acid inducible 2	GO:0003700,GO:0005634,GO:0009733,GO:0009734	DNA-binding transcription factor activity|nucleus|response to auxin|auxin-activated signaling pathway	path:ath04075	Plant hormone signal transduction	Up
AT3G23050	IAA7	indole-3-acetic acid 7	GO:0003700,GO:0005634,GO:0009414,GO:0009611,GO:0009630,GO:0009733,GO:0009734,GO:0009753	DNA-binding transcription factor activity|nucleus|response to water deprivation|response to wounding|gravitropism|response to auxin|auxin-activated signaling pathway|response to jasmonic acid	path:ath04075	Plant hormone signal transduction	Up
AT3G23080	AT3G23080	Polyketide cyclase/dehydrase and lipid transport superfamily protein					Up
AT3G23150	ETR2	Signal transduction histidine kinase, hybrid-type, ethylene sensor	GO:0000155,GO:0004674,GO:0005524,GO:0005783,GO:0005789,GO:0010105,GO:0016021,GO:0038199,GO:0046872,GO:0051740	phosphorelay sensor kinase activity|protein serine/threonine kinase activity|ATP binding|endoplasmic reticulum|endoplasmic reticulum membrane|negative regulation of ethylene-activated signaling pathway|integral component of membrane|ethylene receptor activity|metal ion binding|ethylene binding	path:ath04016,path:ath04075	MAPK signaling pathway - plant|Plant hormone signal transduction	Down
AT3G23170	AT3G23170	hypothetical protein	GO:0005634,GO:0005737,GO:0009507	nucleus|cytoplasm|chloroplast			Down
AT3G23190	AT3G23190	HR-like lesion-inducing protein-like protein					Up
AT3G23240	ERF1	ethylene response factor 1	GO:0003677,GO:0003700,GO:0005634,GO:0006952,GO:0009867,GO:0009873	DNA binding|DNA-binding transcription factor activity|nucleus|defense response|jasmonic acid mediated signaling pathway|ethylene-activated signaling pathway	path:ath04016,path:ath04075	MAPK signaling pathway - plant|Plant hormone signal transduction	Down
AT3G23480	AT3G23480	Cyclopropane-fatty-acyl-phospholipid synthase	GO:0006665,GO:0008168,GO:0008610,GO:0016021	sphingolipid metabolic process|methyltransferase activity|lipid biosynthetic process|integral component of membrane			Up
AT3G23530	AT3G23530	Cyclopropane-fatty-acyl-phospholipid synthase	GO:0005886,GO:0006679,GO:0008168,GO:0009405,GO:0016021,GO:0030447	plasma membrane|glucosylceramide biosynthetic process|methyltransferase activity|pathogenesis|integral component of membrane|filamentous growth			Up
AT3G23630	IPT7	isopentenyltransferase 7	GO:0005524,GO:0005739,GO:0006400,GO:0009691,GO:0009824,GO:0009860,GO:0052381,GO:0052622,GO:0052623	ATP binding|mitochondrion|tRNA modification|cytokinin biosynthetic process|AMP dimethylallyltransferase activity|pollen tube growth|tRNA dimethylallyltransferase activity|ATP dimethylallyltransferase activity|ADP dimethylallyltransferase activity	path:ath00908	Zeatin biosynthesis	Down
AT3G23700	AT3G23700	Nucleic acid-binding proteins superfamily	GO:0003723,GO:0005840,GO:0009507	RNA binding|ribosome|chloroplast			Up
AT3G23790	AAE16	AMP-dependent synthetase and ligase family protein	GO:0006631,GO:0009941,GO:0016874	fatty acid metabolic process|chloroplast envelope|ligase activity	path:ath00061,path:ath00071,path:ath04146	Fatty acid biosynthesis|Fatty acid degradation|Peroxisome	Down
AT3G23840	CER26-LIKE	HXXXD-type acyl-transferase family protein	GO:0009535,GO:0009555,GO:0016747,GO:0042761,GO:0071555	chloroplast thylakoid membrane|pollen development|transferase activity, transferring acyl groups other than amino-acyl groups|very long-chain fatty acid biosynthetic process|cell wall organization			Up
AT3G23870	AT3G23870	magnesium transporter NIPA (DUF803)	GO:0005769,GO:0005886,GO:0015095,GO:0015693,GO:0016021	early endosome|plasma membrane|magnesium ion transmembrane transporter activity|magnesium ion transport|integral component of membrane			Down
AT3G23880	AT3G23880	F-box and associated interaction domains-containing protein	GO:0005634	nucleus			Up
AT3G23920	BAM1	beta-amylase 1	GO:0005634,GO:0005829,GO:0005983,GO:0009414,GO:0009507,GO:0016161,GO:0102229	nucleus|cytosol|starch catabolic process|response to water deprivation|chloroplast|beta-amylase activity|amylopectin maltohydrolase activity	path:ath00500	Starch and sucrose metabolism	Down
AT3G24240	AT3G24240	Leucine-rich repeat receptor-like protein kinase family protein					Up
AT3G24300	AMT1;3	ammonium transporter 1;3	GO:0005886,GO:0005887,GO:0008519,GO:0010311,GO:0015696,GO:0072488,GO:0080181	plasma membrane|integral component of plasma membrane|ammonium transmembrane transporter activity|lateral root formation|ammonium transport|ammonium transmembrane transport|lateral root branching			Up
AT3G24520	HSFC1	heat shock transcription factor C1	GO:0000978,GO:0003700,GO:0005634,GO:0034605,GO:0043565,GO:0061408	RNA polymerase II proximal promoter sequence-specific DNA binding|DNA-binding transcription factor activity|nucleus|cellular response to heat|sequence-specific DNA binding|positive regulation of transcription from RNA polymerase II promoter in response to heat stress			Up
AT3G24630	TRM34	hypothetical protein					Up
AT3G24982	RLP40	receptor like protein 40	GO:0005886,GO:0016021	plasma membrane|integral component of membrane			Down
AT3G25180	CYP82G1	cytochrome P450, family 82, subfamily G, polypeptide 1	GO:0005506,GO:0006952,GO:0016020,GO:0016021,GO:0016114,GO:0016709,GO:0020037,GO:0042343,GO:0046246,GO:0097007,GO:0097008	iron ion binding|defense response|membrane|integral component of membrane|terpenoid biosynthetic process|oxidoreductase activity, acting on paired donors, with incorporation or reduction of molecular oxygen, NAD(P)H as one donor, and incorporation of one atom of oxygen|heme binding|indole glucosinolate metabolic process|terpene biosynthetic process|4,8,12-trimethyltrideca-1,3,7,11-tetraene syntha…	path:ath00904	Diterpenoid biosynthesis	Down
AT3G25240	AT3G25240	sulfate/thiosulfate import ATP-binding protein, putative (DUF506)					Down
AT3G25290	AT3G25290	Auxin-responsive family protein	GO:0005886,GO:0009506,GO:0016021,GO:0046872,GO:0055114	plasma membrane|plasmodesma|integral component of membrane|metal ion binding|oxidation-reduction process			Down
AT3G25573	AT3G25573	transmembrane protein					Down
AT3G25640	AT3G25640	MIZU-KUSSEI-like protein (Protein of unknown function, DUF617)	GO:0005737,GO:0005783,GO:0005789,GO:0009658,GO:0010274,GO:0016020,GO:0032541	cytoplasm|endoplasmic reticulum|endoplasmic reticulum membrane|chloroplast organization|hydrotropism|membrane|cortical endoplasmic reticulum			Down
AT3G25670	AT3G25670	Leucine-rich repeat (LRR) family protein	GO:0005886,GO:0009507,GO:0009610,GO:0044403	plasma membrane|chloroplast|response to symbiotic fungus|symbiont process			Up
AT3G25690	CHUP1	Hydroxyproline-rich glycoprotein family protein	GO:0009507,GO:0009707,GO:0009902	chloroplast|chloroplast outer membrane|chloroplast relocation			Up
AT3G25717	RTFL16	ROTUNDIFOLIA like 16					Up
AT3G25730	EDF3	ethylene response DNA binding factor 3	GO:0003700,GO:0005634,GO:0009873,GO:0043565,GO:0044212	DNA-binding transcription factor activity|nucleus|ethylene-activated signaling pathway|sequence-specific DNA binding|transcription regulatory region DNA binding			Down
AT3G25760	AOC1	allene oxide cyclase 1	GO:0009507,GO:0009535,GO:0009695,GO:0009941,GO:0046423	chloroplast|chloroplast thylakoid membrane|jasmonic acid biosynthetic process|chloroplast envelope|allene-oxide cyclase activity	path:ath00592	alpha-Linolenic acid metabolism	Down
AT3G25780	AOC3	allene oxide cyclase 3	GO:0005774,GO:0005886,GO:0009507,GO:0009620,GO:0009651,GO:0009695,GO:0016020,GO:0046423	vacuolar membrane|plasma membrane|chloroplast|response to fungus|response to salt stress|jasmonic acid biosynthetic process|membrane|allene-oxide cyclase activity	path:ath00592	alpha-Linolenic acid metabolism	Down
AT3G25790	AT3G25790	myb-like transcription factor family protein	GO:0003677,GO:0003700,GO:0005634,GO:0006355,GO:0016036,GO:0090548	DNA binding|DNA-binding transcription factor activity|nucleus|regulation of transcription, DNA-templated|cellular response to phosphate starvation|response to nitrate starvation			Up
AT3G25820	TPS-CIN	terpene synthase-like sequence-1,8-cineole	GO:0000287,GO:0009507,GO:0010333,GO:0016114,GO:0102313	magnesium ion binding|chloroplast|terpene synthase activity|terpenoid biosynthetic process|1,8-cineole synthase activity	path:ath00902	Monoterpenoid biosynthesis	Up
AT3G25930	AT3G25930	Adenine nucleotide alpha hydrolases-like superfamily protein					Up
AT3G26170	CYP71B19	cytochrome P450, family 71, subfamily B, polypeptide 19	GO:0005506,GO:0016020,GO:0016021,GO:0016709,GO:0020037	iron ion binding|membrane|integral component of membrane|oxidoreductase activity, acting on paired donors, with incorporation or reduction of molecular oxygen, NAD(P)H as one donor, and incorporation of one atom of oxygen|heme binding			Down
AT3G26490	AT3G26490	Phototropic-responsive NPH3 family protein	GO:0005886,GO:0016567	plasma membrane|protein ubiquitination			Up
AT3G26610	MFE16.14	Pectin lyase-like superfamily protein	GO:0004650,GO:0005576,GO:0005618,GO:0005975,GO:0009831	polygalacturonase activity|extracellular region|cell wall|carbohydrate metabolic process|plant-type cell wall modification involved in multidimensional cell growth			Up
AT3G26650	GAPA	glyceraldehyde 3-phosphate dehydrogenase A subunit	GO:0004365,GO:0006006,GO:0009409,GO:0009416,GO:0009507,GO:0009535,GO:0009570,GO:0009744,GO:0009941,GO:0010319,GO:0016020,GO:0019253,GO:0031969,GO:0042802,GO:0042803,GO:0047100,GO:0048046,GO:0050661,GO:0051287,GO:0051289,GO:0097718,GO:0099080	glyceraldehyde-3-phosphate dehydrogenase (NAD+) (phosphorylating) activity|glucose metabolic process|response to cold|response to light stimulus|chloroplast|chloroplast thylakoid membrane|chloroplast stroma|response to sucrose|chloroplast envelope|stromule|membrane|reductive pentose-phosphate cycle|chloroplast membrane|identical protein binding|protein homodimerization activity|glyceraldehyde-3-p…	path:ath00710	Carbon fixation in photosynthetic organisms	Up
AT3G26740	CCL	CCR-like protein	GO:0007623,GO:0009507,GO:0009570,GO:0009941,GO:0098807	circadian rhythm|chloroplast|chloroplast stroma|chloroplast envelope|chloroplast thylakoid membrane protein complex			Up
AT3G26760	AT3G26760	NAD(P)-binding Rossmann-fold superfamily protein	GO:0016491	oxidoreductase activity			Up
AT3G26820	AT3G26820	Esterase/lipase/thioesterase family protein	GO:0004144,GO:0009507,GO:0010287,GO:0019432,GO:0033306	diacylglycerol O-acyltransferase activity|chloroplast|plastoglobule|triglyceride biosynthetic process|phytol metabolic process			Down
AT3G26830	PAD3	Cytochrome P450 superfamily protein	GO:0004497,GO:0005506,GO:0005783,GO:0006952,GO:0009414,GO:0009617,GO:0009625,GO:0009700,GO:0009737,GO:0010112,GO:0010120,GO:0010298,GO:0016020,GO:0016021,GO:0016709,GO:0020037,GO:0043231,GO:0050832	monooxygenase activity|iron ion binding|endoplasmic reticulum|defense response|response to water deprivation|response to bacterium|response to insect|indole phytoalexin biosynthetic process|response to abscisic acid|regulation of systemic acquired resistance|camalexin biosynthetic process|dihydrocamalexic acid decarboxylase activity|membrane|integral component of membrane|oxidoreductase activity,…	path:ath04016	MAPK signaling pathway - plant	Down
AT3G26840	PES2	Esterase/lipase/thioesterase family protein	GO:0004144,GO:0009507,GO:0010287,GO:0019432,GO:0033306	diacylglycerol O-acyltransferase activity|chloroplast|plastoglobule|triglyceride biosynthetic process|phytol metabolic process			Down
AT3G27025	MOJ10.10	hypothetical protein					Down
AT3G27160	GHS1	Ribosomal protein S21 family protein	GO:0003735,GO:0005840,GO:0006412,GO:0009507,GO:0019843	structural constituent of ribosome|ribosome|translation|chloroplast|rRNA binding			Up
AT3G27250	AT3G27250	hypothetical protein					Down
AT3G27355	AT3G27355	Hop-interacting protein					Up
AT3G27360	H3.1	Histone superfamily protein	GO:0000786,GO:0003677,GO:0005634,GO:0046982	nucleosome|DNA binding|nucleus|protein heterodimerization activity			Up
AT3G27400	AT3G27400	Pectin lyase-like superfamily protein	GO:0009624,GO:0030570,GO:0045490,GO:0046872	response to nematode|pectate lyase activity|pectin catabolic process|metal ion binding	path:ath00040	Pentose and glucuronate interconversions	Down
AT3G27415	AT3G27415	hypothetical protein					Down
AT3G27416	AT3G27416	transmembrane protein					Down
AT3G27500	AT3G27500	Cysteine/Histidine-rich C1 domain family protein					Up
AT3G27690	LHCB2.3	photosystem II light harvesting complex protein 2.3	GO:0009269,GO:0009409,GO:0009416,GO:0009517,GO:0009522,GO:0009523,GO:0009535,GO:0009579,GO:0009637,GO:0009644,GO:0009645,GO:0009768,GO:0009769,GO:0009941,GO:0010114,GO:0010218,GO:0010287,GO:0016021,GO:0016168,GO:0018298,GO:0030104,GO:0046872,GO:0071215,GO:0090333,GO:1903428	response to desiccation|response to cold|response to light stimulus|PSII associated light-harvesting complex II|photosystem I|photosystem II|chloroplast thylakoid membrane|thylakoid|response to blue light|response to high light intensity|response to low light intensity stimulus|photosynthesis, light harvesting in photosystem I|photosynthesis, light harvesting in photosystem II|chloroplast envelop…	path:ath00196	Photosynthesis - antenna proteins	Up
AT3G27920	MYB0	myb domain protein 0					Up
AT3G27970	AT3G27970	Exonuclease family protein	GO:0000027,GO:0003676,GO:0005634,GO:0006364,GO:0008408	ribosomal large subunit assembly|nucleic acid binding|nucleus|rRNA processing|3'-5' exonuclease activity			Down
AT3G28150	TBL22	TRICHOME BIREFRINGENCE-LIKE 22	GO:0005794,GO:0010411,GO:0016021,GO:0016413	Golgi apparatus|xyloglucan metabolic process|integral component of membrane|O-acetyltransferase activity			Down
AT3G28210	PMZ	zinc finger (AN1-like) family protein	GO:0008270,GO:0009737,GO:0010200	zinc ion binding|response to abscisic acid|response to chitin			Down
AT3G28510	AT3G28510	P-loop containing nucleoside triphosphate hydrolases superfamily protein	GO:0005524,GO:0005783,GO:0016021,GO:0016887	ATP binding|endoplasmic reticulum|integral component of membrane|ATPase activity			Up
AT3G28540	AT3G28540	P-loop containing nucleoside triphosphate hydrolases superfamily protein	GO:0005524,GO:0016021,GO:0016887	ATP binding|integral component of membrane|ATPase activity			Down
AT3G28580	AT3G28580	P-loop containing nucleoside triphosphate hydrolases superfamily protein	GO:0000304,GO:0005524,GO:0005783,GO:0009737,GO:0016021,GO:0016887	response to singlet oxygen|ATP binding|endoplasmic reticulum|response to abscisic acid|integral component of membrane|ATPase activity			Down
AT3G28860	ABCB19	ATP binding cassette subfamily B19	GO:0005524,GO:0005886,GO:0008361,GO:0009637,GO:0009639,GO:0009640,GO:0009733,GO:0009734,GO:0009926,GO:0009958,GO:0010218,GO:0010329,GO:0010540,GO:0010541,GO:0016021,GO:0042626,GO:0043481,GO:0048364,GO:0048443,GO:0048527,GO:0060918,GO:0090691	ATP binding|plasma membrane|regulation of cell size|response to blue light|response to red or far red light|photomorphogenesis|response to auxin|auxin-activated signaling pathway|auxin polar transport|positive gravitropism|response to far red light|auxin efflux transmembrane transporter activity|basipetal auxin transport|acropetal auxin transport|integral component of membrane|ATPase activity, co…	path:ath02010	ABC transporters	Up
AT3G28880	AT3G28880	serine/threonine-protein phosphatase 6 regulatory ankyrin repeat subunit					Up
AT3G28890	RLP43	receptor like protein 43	GO:0005886,GO:0016021	plasma membrane|integral component of membrane			Down
AT3G28930	AIG2	AIG2-like (avirulence induced gene) family protein	GO:0005829,GO:0009617,GO:0016746	cytosol|response to bacterium|transferase activity, transferring acyl groups			Down
AT3G28940	AT3G28940	AIG2-like (avirulence induced gene) family protein	GO:0005886,GO:0009507,GO:0016746,GO:0019904	plasma membrane|chloroplast|transferase activity, transferring acyl groups|protein domain specific binding			Down
AT3G29300	AT3G29300	transmembrane protein					Up
AT3G29370	P1R3	hypothetical protein					Up
AT3G29410	AT3G29410	Terpenoid cyclases/Protein prenyltransferases superfamily protein	GO:0000287,GO:0005737,GO:0009975,GO:0010333,GO:0016114,GO:0051762	magnesium ion binding|cytoplasm|cyclase activity|terpene synthase activity|terpenoid biosynthetic process|sesquiterpene biosynthetic process			Up
AT3G29430	MUO10.10	Terpenoid synthases superfamily protein	GO:0004161,GO:0004311,GO:0004337,GO:0009507,GO:0016117,GO:0033384,GO:0033386,GO:0045337,GO:0046872	dimethylallyltranstransferase activity|farnesyltranstransferase activity|geranyltranstransferase activity|chloroplast|carotenoid biosynthetic process|geranyl diphosphate biosynthetic process|geranylgeranyl diphosphate biosynthetic process|farnesyl diphosphate biosynthetic process|metal ion binding	path:ath00900	Terpenoid backbone biosynthesis	Up
AT3G29590	AT5MAT	HXXXD-type acyl-transferase family protein	GO:0009718,GO:0050736	anthocyanin-containing compound biosynthetic process|O-malonyltransferase activity			Down
AT3G29630	AT3G29630	UDP-Glycosyltransferase superfamily protein	GO:0008194,GO:0043231,GO:0080043,GO:0080044	UDP-glycosyltransferase activity|intracellular membrane-bounded organelle|quercetin 3-O-glucosyltransferase activity|quercetin 7-O-glucosyltransferase activity			Up
AT3G29780	RALFL27	ralf-like 27	GO:0005179,GO:0005622,GO:0007267,GO:0019722,GO:0048046	hormone activity|intracellular|cell-cell signaling|calcium-mediated signaling|apoplast			Up
AT3G29810	COBL2	COBRA-like protein 2 precursor	GO:0005794,GO:0009664,GO:0009832,GO:0010214,GO:0010215,GO:0031225,GO:0046658,GO:0048316,GO:0048354,GO:0052324	Golgi apparatus|plant-type cell wall organization|plant-type cell wall biogenesis|seed coat development|cellulose microfibril organization|anchored component of membrane|anchored component of plasma membrane|seed development|mucilage biosynthetic process involved in seed coat development|plant-type cell wall cellulose biosynthetic process			Down
AT3G30725	GDU6	glutamine dumper 6	GO:0006865,GO:0016021,GO:0080143	amino acid transport|integral component of membrane|regulation of amino acid export			Down
AT3G32030	AT3G32030	Terpenoid cyclases/Protein prenyltransferases superfamily protein	GO:0000287,GO:0005737,GO:0009975,GO:0010333,GO:0016114,GO:0051762	magnesium ion binding|cytoplasm|cyclase activity|terpene synthase activity|terpenoid biosynthetic process|sesquiterpene biosynthetic process			Up
AT3G32040	AT3G32040	Terpenoid synthases superfamily protein	GO:0004161,GO:0004311,GO:0004337,GO:0009507,GO:0016117,GO:0033384,GO:0033386,GO:0045337,GO:0046872	dimethylallyltranstransferase activity|farnesyltranstransferase activity|geranyltranstransferase activity|chloroplast|carotenoid biosynthetic process|geranyl diphosphate biosynthetic process|geranylgeranyl diphosphate biosynthetic process|farnesyl diphosphate biosynthetic process|metal ion binding	path:ath00900	Terpenoid backbone biosynthesis	Up
AT3G42725	AT3G42725	Putative membrane lipoprotein					Down
AT3G42800	AT3G42800	AF-like protein	GO:0005886,GO:0009734,GO:0010929,GO:0060918	plasma membrane|auxin-activated signaling pathway|positive regulation of auxin mediated signaling pathway|auxin transport			Up
AT3G43110	AT3G43110	transmembrane protein					Down
AT3G43250	AT3G43250	coiled-coil protein (DUF572)	GO:0005634,GO:0005681,GO:0005684,GO:0045292	nucleus|spliceosomal complex|U2-type spliceosomal complex|mRNA cis splicing, via spliceosome			Down
AT3G43270	AT3G43270	Plant invertase/pectin methylesterase inhibitor superfamily	GO:0005576,GO:0009505,GO:0030599,GO:0042545,GO:0045330,GO:0045490,GO:0046910	extracellular region|plant-type cell wall|pectinesterase activity|cell wall modification|aspartyl esterase activity|pectin catabolic process|pectinesterase inhibitor activity	path:ath00040	Pentose and glucuronate interconversions	Down
AT3G43890	AT3G43890	Cysteine/Histidine-rich C1 domain family protein					Up
AT3G44290	NAC060	NAC domain containing protein 60	GO:0003677,GO:0003700,GO:0005634,GO:0016021,GO:0071333	DNA binding|DNA-binding transcription factor activity|nucleus|integral component of membrane|cellular response to glucose stimulus			Down
AT3G44300	NIT2	nitrilase 2	GO:0000257,GO:0005829,GO:0005886,GO:0009684,GO:0019499,GO:0019500,GO:0046686,GO:0080061,GO:0080109	nitrilase activity|cytosol|plasma membrane|indoleacetic acid biosynthetic process|cyanide metabolic process|cyanide catabolic process|response to cadmium ion|indole-3-acetonitrile nitrilase activity|indole-3-acetonitrile nitrile hydratase activity	path:ath00380,path:ath00460,path:ath00910	Tryptophan metabolism|Cyanoamino acid metabolism|Nitrogen metabolism	Down
AT3G44310	NIT1	nitrilase 1	GO:0000257,GO:0005829,GO:0005886,GO:0009506,GO:0009507,GO:0009684,GO:0019499,GO:0019500,GO:0048046,GO:0080061,GO:0080109	nitrilase activity|cytosol|plasma membrane|plasmodesma|chloroplast|indoleacetic acid biosynthetic process|cyanide metabolic process|cyanide catabolic process|apoplast|indole-3-acetonitrile nitrilase activity|indole-3-acetonitrile nitrile hydratase activity	path:ath00380,path:ath00460,path:ath00910	Tryptophan metabolism|Cyanoamino acid metabolism|Nitrogen metabolism	Down
AT3G44320	NIT3	nitrilase 3	GO:0000257,GO:0005886,GO:0009970,GO:0019499,GO:0019500,GO:0019762,GO:0046686,GO:0080061,GO:0080109	nitrilase activity|plasma membrane|cellular response to sulfate starvation|cyanide metabolic process|cyanide catabolic process|glucosinolate catabolic process|response to cadmium ion|indole-3-acetonitrile nitrilase activity|indole-3-acetonitrile nitrile hydratase activity	path:ath00380,path:ath00460,path:ath00910	Tryptophan metabolism|Cyanoamino acid metabolism|Nitrogen metabolism	Down
AT3G44510	AT3G44510	alpha/beta-Hydrolases superfamily protein					Down
AT3G44720	ADT4	arogenate dehydratase 4	GO:0004664,GO:0009094,GO:0009507,GO:0009570,GO:0047769,GO:0080167	prephenate dehydratase activity|L-phenylalanine biosynthetic process|chloroplast|chloroplast stroma|arogenate dehydratase activity|response to karrikin	path:ath00400	Phenylalanine, tyrosine and tryptophan biosynthesis	Down
AT3G44830	AT3G44830	Lecithin:cholesterol acyltransferase family protein	GO:0006071,GO:0006629,GO:0008374,GO:0016021,GO:0046027	glycerol metabolic process|lipid metabolic process|O-acyltransferase activity|integral component of membrane|phospholipid:diacylglycerol acyltransferase activity	path:ath00561	Glycerolipid metabolism	Down
AT3G44860	FAMT	farnesoic acid carboxyl-O-methyltransferase	GO:0002238,GO:0009611,GO:0009751,GO:0009753,GO:0019010,GO:0046872,GO:0080027	response to molecule of fungal origin|response to wounding|response to salicylic acid|response to jasmonic acid|farnesoic acid O-methyltransferase activity|metal ion binding|response to herbivore			Down
AT3G44970	AT3G44970	Cytochrome P450 superfamily protein	GO:0004497,GO:0005506,GO:0007275,GO:0010268,GO:0016021,GO:0016125,GO:0016132,GO:0016705,GO:0020037,GO:0055114	monooxygenase activity|iron ion binding|multicellular organism development|brassinosteroid homeostasis|integral component of membrane|sterol metabolic process|brassinosteroid biosynthetic process|oxidoreductase activity, acting on paired donors, with incorporation or reduction of molecular oxygen|heme binding|oxidation-reduction process			Down
AT3G45060	NRT2.6	high affinity nitrate transporter 2.6	GO:0005886,GO:0009507,GO:0009705,GO:0015112,GO:0015706,GO:0016021,GO:0042128,GO:0071249,GO:0080167	plasma membrane|chloroplast|plant-type vacuole membrane|nitrate transmembrane transporter activity|nitrate transport|integral component of membrane|nitrate assimilation|cellular response to nitrate|response to karrikin	path:ath00910	Nitrogen metabolism	Down
AT3G45130	LAS1	lanosterol synthase 1	GO:0000250	lanosterol synthase activity	path:ath00100	Steroid biosynthesis	Down
AT3G45160	AT3G45160	Putative membrane lipoprotein					Up
AT3G45430	L-type lectin receptor kinase I.5	Concanavalin A-like lectin protein kinase family protein					Up
AT3G45650	NAXT1	nitrate excretion transporter1	GO:0005886,GO:0010447,GO:0010542,GO:0015333,GO:0015706,GO:0016021,GO:0035673,GO:0042128,GO:1904680	plasma membrane|response to acidic pH|nitrate efflux transmembrane transporter activity|peptide:proton symporter activity|nitrate transport|integral component of membrane|oligopeptide transmembrane transporter activity|nitrate assimilation|peptide transmembrane transporter activity			Up
AT3G45710	AT3G45710	Major facilitator superfamily protein	GO:0005886,GO:0006821,GO:0015108,GO:0015333,GO:0016021,GO:0035673,GO:0042128,GO:1902075,GO:1904680	plasma membrane|chloride transport|chloride transmembrane transporter activity|peptide:proton symporter activity|integral component of membrane|oligopeptide transmembrane transporter activity|nitrate assimilation|cellular response to salt|peptide transmembrane transporter activity			Up
AT3G45780	PHOT1	phototropin 1	GO:0000155,GO:0003729,GO:0004672,GO:0004674,GO:0005524,GO:0005634,GO:0005737,GO:0005773,GO:0005886,GO:0006468,GO:0007623,GO:0009637,GO:0009638,GO:0009882,GO:0009898,GO:0009903,GO:0009904,GO:0009986,GO:0010119,GO:0010155,GO:0010181,GO:0010362,GO:0016301,GO:0018298,GO:0042802,GO:0046777	phosphorelay sensor kinase activity|mRNA binding|protein kinase activity|protein serine/threonine kinase activity|ATP binding|nucleus|cytoplasm|vacuole|plasma membrane|protein phosphorylation|circadian rhythm|response to blue light|phototropism|blue light photoreceptor activity|cytoplasmic side of plasma membrane|chloroplast avoidance movement|chloroplast accumulation movement|cell surface|regula…			Up
AT3G45860	CRK4	cysteine-rich RLK (RECEPTOR-like protein kinase) 4					Up
AT3G46110	AT3G46110	UPSTREAM OF FLC-like protein (DUF966)					Down
AT3G46270	AT3G46270	receptor protein kinase-like protein	GO:0016021	integral component of membrane			Up
AT3G46280	AT3G46280	kinase-like protein	GO:0016021	integral component of membrane			Down
AT3G46370	AT3G46370	Leucine-rich repeat protein kinase family protein					Up
AT3G46490	AT3G46490	2-oxoglutarate (2OG) and Fe(II)-dependent oxygenase superfamily protein	GO:0005622,GO:0031929,GO:0046872,GO:0051213,GO:1905589,GO:1905736	intracellular|TOR signaling|metal ion binding|dioxygenase activity|positive regulation of L-arginine import across plasma membrane|negative regulation of L-proline import across plasma membrane			Up
AT3G46660	UGT76E12	UDP-glucosyl transferase 76E12	GO:0008194,GO:0033836,GO:0043231,GO:0047893,GO:0080043,GO:0080044,GO:0102360,GO:0102425	UDP-glycosyltransferase activity|flavonol 7-O-beta-glucosyltransferase activity|intracellular membrane-bounded organelle|flavonol 3-O-glucosyltransferase activity|quercetin 3-O-glucosyltransferase activity|quercetin 7-O-glucosyltransferase activity|daphnetin 3-O-glucosyltransferase activity|myricetin 3-O-glucosyltransferase activity			Down
AT3G46670	UGT76E11	UDP-glucosyl transferase 76E11	GO:0008194,GO:0043231,GO:0080043,GO:0080044	UDP-glycosyltransferase activity|intracellular membrane-bounded organelle|quercetin 3-O-glucosyltransferase activity|quercetin 7-O-glucosyltransferase activity			Down
AT3G46680	AT3G46680	UDP-Glycosyltransferase superfamily protein	GO:0008194,GO:0043231,GO:0080043,GO:0080044	UDP-glycosyltransferase activity|intracellular membrane-bounded organelle|quercetin 3-O-glucosyltransferase activity|quercetin 7-O-glucosyltransferase activity			Down
AT3G46780	PTAC16	plastid transcriptionally active 16	GO:0007623,GO:0009295,GO:0009507,GO:0009508,GO:0009534,GO:0009535,GO:0009941,GO:0016020,GO:0042644,GO:0098572	circadian rhythm|nucleoid|chloroplast|plastid chromosome|chloroplast thylakoid|chloroplast thylakoid membrane|chloroplast envelope|membrane|chloroplast nucleoid|stromal side of plastid thylakoid membrane			Up
AT3G46900	COPT2	copper transporter 2	GO:0015089,GO:0016021,GO:0046658,GO:0098705	high-affinity copper ion transmembrane transporter activity|integral component of membrane|anchored component of plasma membrane|copper ion import across plasma membrane			Up
AT3G46970	PHS2	alpha-glucan phosphorylase 2	GO:0004645,GO:0005737,GO:0005829,GO:0005980,GO:0008184,GO:0009414,GO:0009507,GO:0030170,GO:0046686,GO:0102250,GO:0102499	phosphorylase activity|cytoplasm|cytosol|glycogen catabolic process|glycogen phosphorylase activity|response to water deprivation|chloroplast|pyridoxal phosphate binding|response to cadmium ion|linear malto-oligosaccharide phosphorylase activity|SHG alpha-glucan phosphorylase activity	path:ath00500	Starch and sucrose metabolism	Down
AT3G47070	AT3G47070	thylakoid soluble phosphoprotein					Up
AT3G47090	AT3G47090	Leucine-rich repeat protein kinase family protein					Down
AT3G47220	PLC9	phosphatidylinositol-speciwc phospholipase C9	GO:0004435,GO:0005622,GO:0005886,GO:0010286,GO:0016042,GO:0035556,GO:0055074	phosphatidylinositol phospholipase C activity|intracellular|plasma membrane|heat acclimation|lipid catabolic process|intracellular signal transduction|calcium ion homeostasis			Up
AT3G47340	ASN1	glutamine-dependent asparagine synthase 1	GO:0004066,GO:0005524,GO:0005829,GO:0006529,GO:0006541,GO:0009063,GO:0009646,GO:0009744,GO:0009749,GO:0009750,GO:0042803,GO:0043617,GO:0070981	asparagine synthase (glutamine-hydrolyzing) activity|ATP binding|cytosol|asparagine biosynthetic process|glutamine metabolic process|cellular amino acid catabolic process|response to absence of light|response to sucrose|response to glucose|response to fructose|protein homodimerization activity|cellular response to sucrose starvation|L-asparagine biosynthetic process	path:ath00250	Alanine, aspartate and glutamate metabolism	Up
AT3G47420	G3Pp1	putative glycerol-3-phosphate transporter 1	GO:0008643,GO:0016021,GO:0022857,GO:0055062	carbohydrate transport|integral component of membrane|transmembrane transporter activity|phosphate ion homeostasis			Down
AT3G47470	LHCA4	light-harvesting chlorophyll-protein complex I subunit A4	GO:0009409,GO:0009416,GO:0009507,GO:0009522,GO:0009534,GO:0009535,GO:0009579,GO:0009644,GO:0009645,GO:0009768,GO:0009941,GO:0010287,GO:0016020,GO:0016021,GO:0016168,GO:0018298,GO:0019904,GO:0046872,GO:0080167	response to cold|response to light stimulus|chloroplast|photosystem I|chloroplast thylakoid|chloroplast thylakoid membrane|thylakoid|response to high light intensity|response to low light intensity stimulus|photosynthesis, light harvesting in photosystem I|chloroplast envelope|plastoglobule|membrane|integral component of membrane|chlorophyll binding|protein-chromophore linkage|protein domain spec…	path:ath00196	Photosynthesis - antenna proteins	Up
AT3G47580	AT3G47580	Leucine-rich repeat protein kinase family protein					Up
AT3G47675	AT3G47675	ternary complex factor MIP1 leucine-zipper protein					Up
AT3G47710	BNQ3	BANQUO 3	GO:0003700,GO:0005634,GO:0009640,GO:0009740,GO:0040008,GO:0046983,GO:0048510	DNA-binding transcription factor activity|nucleus|photomorphogenesis|gibberellic acid mediated signaling pathway|regulation of growth|protein dimerization activity|regulation of timing of transition from vegetative to reproductive phase			Up
AT3G47960	GTR1	Major facilitator superfamily protein	GO:0005794,GO:0005886,GO:0009506,GO:0016021,GO:0090448,GO:0090449,GO:1901349	Golgi apparatus|plasma membrane|plasmodesma|integral component of membrane|glucosinolate:proton symporter activity|phloem glucosinolate loading|glucosinolate transport			Down
AT3G48020	AT3G48020	hypothetical protein					Down
AT3G48260	WNK3	with no lysine (K) kinase 3	GO:0004672,GO:0004674,GO:0005524,GO:0005737,GO:0006468,GO:0035556	protein kinase activity|protein serine/threonine kinase activity|ATP binding|cytoplasm|protein phosphorylation|intracellular signal transduction			Up
AT3G48300	CYP71A23	cytochrome P450, family 71, subfamily A, polypeptide 23	GO:0005506,GO:0016020,GO:0016021,GO:0016709,GO:0020037	iron ion binding|membrane|integral component of membrane|oxidoreductase activity, acting on paired donors, with incorporation or reduction of molecular oxygen, NAD(P)H as one donor, and incorporation of one atom of oxygen|heme binding			Down
AT3G48340	CEP2	Cysteine proteinases superfamily protein	GO:0004197,GO:0005615,GO:0005764,GO:0005783,GO:0051603	cysteine-type endopeptidase activity|extracellular space|lysosome|endoplasmic reticulum|proteolysis involved in cellular protein catabolic process			Up
AT3G48420	T29H11.1	Haloacid dehalogenase-like hydrolase (HAD) superfamily protein	GO:0009507,GO:0009570,GO:0009941,GO:0016787,GO:0046872	chloroplast|chloroplast stroma|chloroplast envelope|hydrolase activity|metal ion binding			Up
AT3G48520	CYP94B3	cytochrome P450, family 94, subfamily B, polypeptide 3	GO:0002213,GO:0005506,GO:0005789,GO:0009555,GO:0009611,GO:0009694,GO:0010154,GO:0016021,GO:0016705,GO:0020037,GO:0048480,GO:0048653,GO:0052694	defense response to insect|iron ion binding|endoplasmic reticulum membrane|pollen development|response to wounding|jasmonic acid metabolic process|fruit development|integral component of membrane|oxidoreductase activity, acting on paired donors, with incorporation or reduction of molecular oxygen|heme binding|stigma development|anther development|jasmonoyl-isoleucine-12-hydroxylase activity			Down
AT3G48550	AT3G48550	SHOOT GRAVITROPISM-like protein	GO:0003700,GO:0005634,GO:0006355,GO:0009630,GO:0009965,GO:0010601,GO:0043621,GO:0044212,GO:0046872,GO:0046982,GO:0048444,GO:2000012,GO:2000904	DNA-binding transcription factor activity|nucleus|regulation of transcription, DNA-templated|gravitropism|leaf morphogenesis|positive regulation of auxin biosynthetic process|protein self-association|transcription regulatory region DNA binding|metal ion binding|protein heterodimerization activity|floral organ morphogenesis|regulation of auxin polar transport|regulation of starch metabolic process			Up
AT3G48580	XTH11	xyloglucan endotransglucosylase/hydrolase 11	GO:0004553,GO:0005618,GO:0010411,GO:0016762,GO:0042546,GO:0048046,GO:0071555	hydrolase activity, hydrolyzing O-glycosyl compounds|cell wall|xyloglucan metabolic process|xyloglucan:xyloglucosyl transferase activity|cell wall biogenesis|apoplast|cell wall organization			Down
AT3G48690	CXE12	alpha/beta-Hydrolases superfamily protein	GO:0005737,GO:0005829,GO:0052689	cytoplasm|cytosol|carboxylic ester hydrolase activity			Down
AT3G48700	CXE13	carboxyesterase 13	GO:0005829,GO:0052689	cytosol|carboxylic ester hydrolase activity			Down
AT3G48720	DCF	HXXXD-type acyl-transferase family protein	GO:0071555,GO:0090430,GO:0090431	cell wall organization|caffeoyl-CoA: alcohol caffeoyl transferase activity|alkyl caffeate ester biosynthetic process			Up
AT3G48730	GSA2	glutamate-1-semialdehyde 2,1-aminomutase 2	GO:0006782,GO:0008483,GO:0009507,GO:0009570,GO:0009941,GO:0015995,GO:0030170,GO:0042286	protoporphyrinogen IX biosynthetic process|transaminase activity|chloroplast|chloroplast stroma|chloroplast envelope|chlorophyll biosynthetic process|pyridoxal phosphate binding|glutamate-1-semialdehyde 2,1-aminomutase activity	path:ath00860	Porphyrin and chlorophyll metabolism	Up
AT3G48790	AT3G48790	Pyridoxal phosphate (PLP)-dependent transferases superfamily protein	GO:0004758,GO:0005789,GO:0009555,GO:0009640,GO:0016021,GO:0030148,GO:0030170	serine C-palmitoyltransferase activity|endoplasmic reticulum membrane|pollen development|photomorphogenesis|integral component of membrane|sphingolipid biosynthetic process|pyridoxal phosphate binding	path:ath00600	Sphingolipid metabolism	Up
AT3G48850	PHT3;2	phosphate transporter 3;2	GO:0005315,GO:0009651,GO:0031305,GO:0035435	inorganic phosphate transmembrane transporter activity|response to salt stress|integral component of mitochondrial inner membrane|phosphate ion transmembrane transport			Down
AT3G48990	AAE3	AMP-dependent synthetase and ligase family protein	GO:0005524,GO:0005737,GO:0009506,GO:0009507,GO:0009570,GO:0009735,GO:0010030,GO:0010214,GO:0033611,GO:0046686,GO:0048046,GO:0050203,GO:0050832	ATP binding|cytoplasm|plasmodesma|chloroplast|chloroplast stroma|response to cytokinin|positive regulation of seed germination|seed coat development|oxalate catabolic process|response to cadmium ion|apoplast|oxalate-CoA ligase activity|defense response to fungus	path:ath00630	Glyoxylate and dicarboxylate metabolism	Down
AT3G49120	PRXCB	peroxidase CB	GO:0004601,GO:0005618,GO:0005773,GO:0005774,GO:0005794,GO:0006952,GO:0006979,GO:0009416,GO:0009505,GO:0009735,GO:0009826,GO:0020037,GO:0042742,GO:0042744,GO:0046872,GO:0048046,GO:0050832,GO:0052033,GO:0072593	peroxidase activity|cell wall|vacuole|vacuolar membrane|Golgi apparatus|defense response|response to oxidative stress|response to light stimulus|plant-type cell wall|response to cytokinin|unidimensional cell growth|heme binding|defense response to bacterium|hydrogen peroxide catabolic process|metal ion binding|apoplast|defense response to fungus|pathogen-associated molecular pattern dependent ind…	path:ath00940	Phenylpropanoid biosynthesis	Down
AT3G49130	F2K15.1	SWAP (Suppressor-of-White-APricot)/surp RNA-binding domain-containing protein	GO:0000398,GO:0003723,GO:0005684,GO:0005686,GO:0071004,GO:0071013	mRNA splicing, via spliceosome|RNA binding|U2-type spliceosomal complex|U2 snRNP|U2-type prespliceosome|catalytic step 2 spliceosome			Down
AT3G49190	AT3G49190	O-acyltransferase (WSD1-like) family protein	GO:0004144,GO:0005783,GO:0005789,GO:0005886,GO:0010025,GO:0016021,GO:0019432,GO:0047196,GO:0102966,GO:0103095	diacylglycerol O-acyltransferase activity|endoplasmic reticulum|endoplasmic reticulum membrane|plasma membrane|wax biosynthetic process|integral component of membrane|triglyceride biosynthetic process|long-chain-alcohol O-fatty-acyltransferase activity|arachidoyl-CoA:1-dodecanol O-acyltransferase activity|wax ester synthase activity			Up
AT3G49210	AT3G49210	O-acyltransferase (WSD1-like) family protein	GO:0004144,GO:0005783,GO:0005789,GO:0005886,GO:0010025,GO:0016021,GO:0019432,GO:0047196,GO:0102966,GO:0103095	diacylglycerol O-acyltransferase activity|endoplasmic reticulum|endoplasmic reticulum membrane|plasma membrane|wax biosynthetic process|integral component of membrane|triglyceride biosynthetic process|long-chain-alcohol O-fatty-acyltransferase activity|arachidoyl-CoA:1-dodecanol O-acyltransferase activity|wax ester synthase activity			Down
AT3G49260	iqd21	IQ-domain 21	GO:0005829,GO:0005875,GO:0005886	cytosol|microtubule associated complex|plasma membrane			Up
AT3G49340	AT3G49340	Cysteine proteinases superfamily protein	GO:0004197,GO:0005615,GO:0005764,GO:0007568,GO:0009626,GO:0009733,GO:0009735,GO:0009744,GO:0009749,GO:0009750,GO:0009817,GO:0010150,GO:0010224,GO:0010282,GO:0010623,GO:0051603,GO:0080187,GO:1990169	cysteine-type endopeptidase activity|extracellular space|lysosome|aging|plant-type hypersensitive response|response to auxin|response to cytokinin|response to sucrose|response to glucose|response to fructose|defense response to fungus, incompatible interaction|leaf senescence|response to UV-B|senescence-associated vacuole|programmed cell death involved in cell development|proteolysis involved in …			Down
AT3G49570	LSU3	response to low sulfur 3	GO:0098869	cellular oxidant detoxification			Down
AT3G49580	LSU1	response to low sulfur 1	GO:0009651,GO:0010438,GO:0098869	response to salt stress|cellular response to sulfur starvation|cellular oxidant detoxification			Down
AT3G49620	DIN11	2-oxoglutarate (2OG) and Fe(II)-dependent oxygenase superfamily protein	GO:0046872,GO:0051213	metal ion binding|dioxygenase activity			Down
AT3G49750	RLP44	receptor like protein 44	GO:0005886,GO:0016021	plasma membrane|integral component of membrane			Up
AT3G49845	WIH3	cysteine-rich TM module stress tolerance protein					Up
AT3G49930	AT3G49930	C2H2 and C2HC zinc fingers superfamily protein	GO:0003677,GO:0003700,GO:0005634,GO:0009409,GO:0009738,GO:0010200,GO:0042538,GO:0043565,GO:0045892,GO:0046872	DNA binding|DNA-binding transcription factor activity|nucleus|response to cold|abscisic acid-activated signaling pathway|response to chitin|hyperosmotic salinity response|sequence-specific DNA binding|negative regulation of transcription, DNA-templated|metal ion binding			Up
AT3G50220	IRX15	IRREGULAR XYLEM protein (DUF579)	GO:0000139,GO:0005794,GO:0009834,GO:0016021,GO:0045491,GO:0045492	Golgi membrane|Golgi apparatus|plant-type secondary cell wall biogenesis|integral component of membrane|xylan metabolic process|xylan biosynthetic process			Down
AT3G50240	KICP-02	ATP binding microtubule motor family protein	GO:0003777,GO:0005524,GO:0005871,GO:0005874,GO:0007018,GO:0008017,GO:0016887,GO:0071555	microtubule motor activity|ATP binding|kinesin complex|microtubule|microtubule-based movement|microtubule binding|ATPase activity|cell wall organization			Up
AT3G50570	AT3G50570	hydroxyproline-rich glycoprotein family protein					Down
AT3G50610	AT3G50610	DNA-directed RNA polymerase II subunit RPB1-like protein	GO:0005179,GO:0006970,GO:0006995,GO:0009733,GO:0035864,GO:0048046,GO:0048364,GO:0060359,GO:1901371,GO:1901698,GO:1902025,GO:2000023,GO:2000280	hormone activity|response to osmotic stress|cellular response to nitrogen starvation|response to auxin|response to potassium ion|apoplast|root development|response to ammonium ion|regulation of leaf morphogenesis|response to nitrogen compound|nitrate import|regulation of lateral root development|regulation of root development			Down
AT3G50640	AT3G50640	hypothetical protein					Up
AT3G50685	AT3G50685	anti-muellerian hormone type-2 receptor					Up
AT3G50750	BEH1	BES1/BZR1 homolog 1	GO:0003677,GO:0003700,GO:0005773,GO:0006351,GO:0006355,GO:0009742	DNA binding|DNA-binding transcription factor activity|vacuole|transcription, DNA-templated|regulation of transcription, DNA-templated|brassinosteroid mediated signaling pathway			Up
AT3G50770	CML41	calmodulin-like 41	GO:0005509,GO:0005634,GO:0019722	calcium ion binding|nucleus|calcium-mediated signaling	path:ath04626	Plant-pathogen interaction	Down
AT3G50800	AT3G50800	hypothetical protein					Up
AT3G50820	PSBO2	photosystem II subunit O-2	GO:0008266,GO:0009507,GO:0009534,GO:0009535,GO:0009570,GO:0009579,GO:0009654,GO:0010205,GO:0010207,GO:0010242,GO:0010287,GO:0019684,GO:0031977,GO:0035304,GO:0042549	poly(U) RNA binding|chloroplast|chloroplast thylakoid|chloroplast thylakoid membrane|chloroplast stroma|thylakoid|photosystem II oxygen evolving complex|photoinhibition|photosystem II assembly|oxygen evolving activity|plastoglobule|photosynthesis, light reaction|thylakoid lumen|regulation of protein dephosphorylation|photosystem II stabilization	path:ath00195	Photosynthesis	Up
AT3G50870	MNP	GATA type zinc finger transcription factor family protein	GO:0001228,GO:0003700,GO:0005634,GO:0006355,GO:0008270,GO:0009793,GO:0009908,GO:0009909,GO:0009934,GO:0042803,GO:0043565,GO:0045892,GO:0048825	DNA-binding transcription activator activity, RNA polymerase II-specific|DNA-binding transcription factor activity|nucleus|regulation of transcription, DNA-templated|zinc ion binding|embryo development ending in seed dormancy|flower development|regulation of flower development|regulation of meristem structural organization|protein homodimerization activity|sequence-specific DNA binding|negative r…			Up
AT3G50890	HB28	homeobox protein 28	GO:0003677,GO:0005634,GO:0042803,GO:0046872	DNA binding|nucleus|protein homodimerization activity|metal ion binding			Up
AT3G50940	AT3G50940	P-loop containing nucleoside triphosphate hydrolases superfamily protein	GO:0005524,GO:0009651,GO:0016887	ATP binding|response to salt stress|ATPase activity			Down
AT3G50980	XERO1	dehydrin xero 1	GO:0005829,GO:0009414,GO:0009631,GO:0009737	cytosol|response to water deprivation|cold acclimation|response to abscisic acid			Down
AT3G51150	AT3G51150	ATP binding microtubule motor family protein	GO:0003777,GO:0005524,GO:0005871,GO:0005874,GO:0007018,GO:0008017,GO:0016887	microtubule motor activity|ATP binding|kinesin complex|microtubule|microtubule-based movement|microtubule binding|ATPase activity			Up
AT3G51240	F3H	flavanone 3-hydroxylase	GO:0005524,GO:0009813,GO:0010224,GO:0031418,GO:0045486,GO:0046872,GO:0051213	ATP binding|flavonoid biosynthetic process|response to UV-B|L-ascorbic acid binding|naringenin 3-dioxygenase activity|metal ion binding|dioxygenase activity	path:ath00941	Flavonoid biosynthesis	Down
AT3G51350	F26O13.3	Eukaryotic aspartyl protease family protein	GO:0004190,GO:0005886,GO:0006508,GO:0030163,GO:0031225	aspartic-type endopeptidase activity|plasma membrane|proteolysis|protein catabolic process|anchored component of membrane			Up
AT3G51430	YLS2	Calcium-dependent phosphotriesterase superfamily protein	GO:0005773,GO:0005783,GO:0009058,GO:0009615,GO:0009620,GO:0009723,GO:0009751,GO:0009753,GO:0016020	vacuole|endoplasmic reticulum|biosynthetic process|response to virus|response to fungus|response to ethylene|response to salicylic acid|response to jasmonic acid|membrane			Down
AT3G51860	CAX3	cation exchanger 3	GO:0005773,GO:0005774,GO:0006793,GO:0006874,GO:0006882,GO:0009624,GO:0009705,GO:0015369,GO:0016021,GO:0030026,GO:0051592,GO:0055062,GO:0070588	vacuole|vacuolar membrane|phosphorus metabolic process|cellular calcium ion homeostasis|cellular zinc ion homeostasis|response to nematode|plant-type vacuole membrane|calcium:proton antiporter activity|integral component of membrane|cellular manganese ion homeostasis|response to calcium ion|phosphate ion homeostasis|calcium ion transmembrane transport			Down
AT3G52290	IQD3	IQ-domain 3	GO:0005516,GO:0005634,GO:0005737,GO:0005874,GO:0008017	calmodulin binding|nucleus|cytoplasm|microtubule|microtubule binding			Up
AT3G52540	OFP18	ovate family protein 18	GO:0005634,GO:0045892	nucleus|negative regulation of transcription, DNA-templated			Up
AT3G52740	AT3G52740	hypothetical protein	GO:0005634,GO:0080167	nucleus|response to karrikin			Down
AT3G52780	PAP20	Purple acid phosphatases superfamily protein	GO:0003993,GO:0005576,GO:0046872	acid phosphatase activity|extracellular region|metal ion binding			Down
AT3G52820	PAP22	purple acid phosphatase 22	GO:0003993,GO:0005576,GO:0046872	acid phosphatase activity|extracellular region|metal ion binding			Down
AT3G53100	AT3G53100	GDSL-like Lipase/Acylhydrolase superfamily protein	GO:0005576,GO:0016042,GO:0016788	extracellular region|lipid catabolic process|hydrolase activity, acting on ester bonds			Up
AT3G53200	MYB27	myb domain protein 27	GO:0003700,GO:0005634,GO:0009646,GO:0010200,GO:0043565	DNA-binding transcription factor activity|nucleus|response to absence of light|response to chitin|sequence-specific DNA binding			Down
AT3G53690	F5K20.1	RING/U-box superfamily protein	GO:0000398,GO:0003723,GO:0005524,GO:0009507,GO:0034459,GO:0046872	mRNA splicing, via spliceosome|RNA binding|ATP binding|chloroplast|ATP-dependent 3'-5' RNA helicase activity|metal ion binding			Down
AT3G53800	Fes1B	Fes1B			path:ath04141	Protein processing in endoplasmic reticulum	Up
AT3G54050	HCEF1	high cyclic electron flow 1	GO:0005737,GO:0005829,GO:0005985,GO:0005986,GO:0006000,GO:0006002,GO:0006094,GO:0009409,GO:0009507,GO:0009570,GO:0009735,GO:0009773,GO:0010319,GO:0015979,GO:0019253,GO:0030388,GO:0042132,GO:0046872,GO:0048046	cytoplasm|cytosol|sucrose metabolic process|sucrose biosynthetic process|fructose metabolic process|fructose 6-phosphate metabolic process|gluconeogenesis|response to cold|chloroplast|chloroplast stroma|response to cytokinin|photosynthetic electron transport in photosystem I|stromule|photosynthesis|reductive pentose-phosphate cycle|fructose 1,6-bisphosphate metabolic process|fructose 1,6-bisphosp…	path:ath00010,path:ath00030,path:ath00051,path:ath00710	Glycolysis / Gluconeogenesis|Pentose phosphate pathway|Fructose and mannose metabolism|Carbon fixation in photosynthetic organisms	Up
AT3G54065	AT3G54065	LOW protein: ankyrin repeat protein					Up
AT3G54150	AT3G54150	S-adenosyl-L-methionine-dependent methyltransferases superfamily protein	GO:0005737,GO:0046547	cytoplasm|trans-aconitate 3-methyltransferase activity			Down
AT3G54700	PHT1;7	phosphate transporter 1;7	GO:0005315,GO:0005886,GO:0006817,GO:0015293,GO:0016021,GO:1901683,GO:1901684	inorganic phosphate transmembrane transporter activity|plasma membrane|phosphate ion transport|symporter activity|integral component of membrane|arsenate ion transmembrane transporter activity|arsenate ion transmembrane transport			Down
AT3G54820	PIP2;5	plasma membrane intrinsic protein 2;5	GO:0005773,GO:0005886,GO:0006833,GO:0009414,GO:0009506,GO:0015250,GO:0016021	vacuole|plasma membrane|water transport|response to water deprivation|plasmodesma|water channel activity|integral component of membrane			Down
AT3G54820	PIP2;5	plasma membrane intrinsic protein 2;5	GO:0005773,GO:0005886,GO:0006833,GO:0009414,GO:0009506,GO:0015250,GO:0016021	vacuole|plasma membrane|water transport|response to water deprivation|plasmodesma|water channel activity|integral component of membrane			Down
AT3G54890	LHCA1	chlorophyll a-b binding protein 6	GO:0009409,GO:0009416,GO:0009507,GO:0009522,GO:0009534,GO:0009535,GO:0009579,GO:0009637,GO:0009644,GO:0009645,GO:0009768,GO:0009941,GO:0010114,GO:0010218,GO:0010287,GO:0016020,GO:0016021,GO:0016168,GO:0018298,GO:0019904,GO:0046872	response to cold|response to light stimulus|chloroplast|photosystem I|chloroplast thylakoid|chloroplast thylakoid membrane|thylakoid|response to blue light|response to high light intensity|response to low light intensity stimulus|photosynthesis, light harvesting in photosystem I|chloroplast envelope|response to red light|response to far red light|plastoglobule|membrane|integral component of membr…	path:ath00196	Photosynthesis - antenna proteins	Up
AT3G55120	TT5	Chalcone-flavanone isomerase family protein	GO:0005634,GO:0005783,GO:0009411,GO:0009705,GO:0009733,GO:0009813,GO:0010224,GO:0042406,GO:0045430,GO:0080167	nucleus|endoplasmic reticulum|response to UV|plant-type vacuole membrane|response to auxin|flavonoid biosynthetic process|response to UV-B|extrinsic component of endoplasmic reticulum membrane|chalcone isomerase activity|response to karrikin	path:ath00941	Flavonoid biosynthesis	Down
AT3G55240	AT3G55240	Plant protein 1589 of unknown function					Up
AT3G55330	PPL1	PsbP-like protein 1	GO:0005509,GO:0009507,GO:0009543,GO:0009579,GO:0009654,GO:0015979,GO:0019898,GO:0031977	calcium ion binding|chloroplast|chloroplast thylakoid lumen|thylakoid|photosystem II oxygen evolving complex|photosynthesis|extrinsic component of membrane|thylakoid lumen	path:ath00195	Photosynthesis	Up
AT3G55500	EXPA16	expansin A16					Up
AT3G55515	RTFL7	ROTUNDIFOLIA like 7					Down
AT3G55710	AT3G55710	UDP-Glycosyltransferase superfamily protein	GO:0008194,GO:0043231,GO:0080043,GO:0080044	UDP-glycosyltransferase activity|intracellular membrane-bounded organelle|quercetin 3-O-glucosyltransferase activity|quercetin 7-O-glucosyltransferase activity			Up
AT3G55800	SBPASE	sedoheptulose-bisphosphatase	GO:0005737,GO:0005986,GO:0006000,GO:0006002,GO:0006094,GO:0009507,GO:0009570,GO:0009579,GO:0009941,GO:0016051,GO:0019252,GO:0019253,GO:0030388,GO:0042132,GO:0042742,GO:0046872,GO:0048046,GO:0050278	cytoplasm|sucrose biosynthetic process|fructose metabolic process|fructose 6-phosphate metabolic process|gluconeogenesis|chloroplast|chloroplast stroma|thylakoid|chloroplast envelope|carbohydrate biosynthetic process|starch biosynthetic process|reductive pentose-phosphate cycle|fructose 1,6-bisphosphate metabolic process|fructose 1,6-bisphosphate 1-phosphatase activity|defense response to bacteri…	path:ath00710	Carbon fixation in photosynthetic organisms	Up
AT3G55970	JRG21	jasmonate-regulated gene 21	GO:0009813,GO:0046872,GO:0051213,GO:0120091,GO:2000022	flavonoid biosynthetic process|metal ion binding|dioxygenase activity|jasmonic acid hydrolase|regulation of jasmonic acid mediated signaling pathway			Down
AT3G56000	CSLA14	cellulose synthase like A14	GO:0000139,GO:0016021,GO:0047259,GO:0071555	Golgi membrane|integral component of membrane|glucomannan 4-beta-mannosyltransferase activity|cell wall organization			Up
AT3G56060	AT3G56060	Glucose-methanol-choline (GMC) oxidoreductase family protein	GO:0005576,GO:0007267,GO:0009553,GO:0010430,GO:0016614,GO:0046593,GO:0050660	extracellular region|cell-cell signaling|embryo sac development|fatty acid omega-oxidation|oxidoreductase activity, acting on CH-OH group of donors|mandelonitrile lyase activity|flavin adenine dinucleotide binding			Up
AT3G56200	AT3G56200	Transmembrane amino acid transporter family protein	GO:0003333,GO:0015171,GO:0016021	amino acid transmembrane transport|amino acid transmembrane transporter activity|integral component of membrane			Down
AT3G56260	AT3G56260	hypothetical protein					Down
AT3G56350	T5P19.1	Iron/manganese superoxide dismutase family protein	GO:0004784,GO:0005739,GO:0005759,GO:0010227,GO:0046872	superoxide dismutase activity|mitochondrion|mitochondrial matrix|floral organ abscission|metal ion binding	path:ath04146	Peroxisome	Down
AT3G56650	PPD6	thylakoid lumenal protein (Mog1/PsbP/DUF1795-like photosystem II reaction center PsbP family protein)	GO:0005509,GO:0009507,GO:0009534,GO:0009543,GO:0009570,GO:0009579,GO:0009654,GO:0015979,GO:0019898,GO:0031977	calcium ion binding|chloroplast|chloroplast thylakoid|chloroplast thylakoid lumen|chloroplast stroma|thylakoid|photosystem II oxygen evolving complex|photosynthesis|extrinsic component of membrane|thylakoid lumen			Up
AT3G56910	PSRP5	plastid-specific 50S ribosomal protein 5	GO:0005840,GO:0009507,GO:0009535,GO:0009579,GO:0009941,GO:0032544,GO:0110102	ribosome|chloroplast|chloroplast thylakoid membrane|thylakoid|chloroplast envelope|plastid translation|chloroplast ribulose bisphosphate carboxylase complex assembly			Up
AT3G56940	CRD1	dicarboxylate diiron protein, putative (Crd1)	GO:0003677,GO:0009507,GO:0009534,GO:0009535,GO:0009658,GO:0009706,GO:0009941,GO:0015979,GO:0015995,GO:0046872,GO:0048529,GO:1901401	DNA binding|chloroplast|chloroplast thylakoid|chloroplast thylakoid membrane|chloroplast organization|chloroplast inner membrane|chloroplast envelope|photosynthesis|chlorophyll biosynthetic process|metal ion binding|magnesium-protoporphyrin IX monomethyl ester (oxidative) cyclase activity|regulation of tetrapyrrole metabolic process	path:ath00860	Porphyrin and chlorophyll metabolism	Up
AT3G56970	bHLH38	basic helix-loop-helix (bHLH) DNA-binding superfamily protein	GO:0000977,GO:0003700,GO:0006355,GO:0006357,GO:0008134,GO:0010106,GO:0046983,GO:0055072,GO:0090575	RNA polymerase II regulatory region sequence-specific DNA binding|DNA-binding transcription factor activity|regulation of transcription, DNA-templated|regulation of transcription by RNA polymerase II|transcription factor binding|cellular response to iron ion starvation|protein dimerization activity|iron ion homeostasis|RNA polymerase II transcription factor complex			Down
AT3G56980	bHLH39	basic helix-loop-helix (bHLH) DNA-binding superfamily protein	GO:0000977,GO:0003700,GO:0006355,GO:0006357,GO:0008134,GO:0010106,GO:0046983,GO:0055072,GO:0090575	RNA polymerase II regulatory region sequence-specific DNA binding|DNA-binding transcription factor activity|regulation of transcription, DNA-templated|regulation of transcription by RNA polymerase II|transcription factor binding|cellular response to iron ion starvation|protein dimerization activity|iron ion homeostasis|RNA polymerase II transcription factor complex			Down
AT3G57140	SDP1-LIKE	sugar-dependent 1-like protein	GO:0004806,GO:0005811,GO:0016021,GO:0016042	triglyceride lipase activity|lipid droplet|integral component of membrane|lipid catabolic process	path:ath00100,path:ath00561,path:ath00564,path:ath00565,path:ath00590,path:ath00591,path:ath00592	Steroid biosynthesis|Glycerolipid metabolism|Glycerophospholipid metabolism|Ether lipid metabolism|Arachidonic acid metabolism|Linoleic acid metabolism|alpha-Linolenic acid metabolism	Down
AT3G57510	ADPG1	Pectin lyase-like superfamily protein	GO:0004650,GO:0005576,GO:0005618,GO:0005737,GO:0009830,GO:0009901,GO:0010047,GO:0045490	polygalacturonase activity|extracellular region|cell wall|cytoplasm|cell wall modification involved in abscission|anther dehiscence|fruit dehiscence|pectin catabolic process	path:ath00040	Pentose and glucuronate interconversions	Down
AT3G57700	AT3G57700	Protein kinase superfamily protein	GO:0004674,GO:0005524,GO:0005886,GO:0007166,GO:0050829	protein serine/threonine kinase activity|ATP binding|plasma membrane|cell surface receptor signaling pathway|defense response to Gram-negative bacterium			Down
AT3G58000	AT3G58000	VQ motif-containing protein	GO:0005634,GO:0006952	nucleus|defense response			Up
AT3G58120	BZIP61	Basic-leucine zipper (bZIP) transcription factor family protein	GO:0003677,GO:0003700,GO:0005634,GO:0045893	DNA binding|DNA-binding transcription factor activity|nucleus|positive regulation of transcription, DNA-templated			Up
AT3G58190	LBD29	lateral organ boundaries-domain 29	GO:0005634,GO:0010311,GO:0045893	nucleus|lateral root formation|positive regulation of transcription, DNA-templated			Up
AT3G58850	PAR2	phy rapidly regulated 2	GO:0005634,GO:0007623,GO:0009641,GO:0009742,GO:0032502,GO:0040008	nucleus|circadian rhythm|shade avoidance|brassinosteroid mediated signaling pathway|developmental process|regulation of growth			Up
AT3G59010	PME61	pectin methylesterase 61	GO:0005576,GO:0005618,GO:0030599,GO:0042545,GO:0045330,GO:0045490,GO:0046910	extracellular region|cell wall|pectinesterase activity|cell wall modification|aspartyl esterase activity|pectin catabolic process|pectinesterase inhibitor activity			Up
AT3G59140	ABCC10	multidrug resistance-associated protein 14	GO:0000325,GO:0005524,GO:0005774,GO:0008559,GO:0016020,GO:0016021,GO:0042626,GO:0055085	plant-type vacuole|ATP binding|vacuolar membrane|xenobiotic transmembrane transporting ATPase activity|membrane|integral component of membrane|ATPase activity, coupled to transmembrane movement of substances|transmembrane transport			Down
AT3G59200	AT3G59200	F-box/RNI-like superfamily protein					Up
AT3G59250	AT3G59250	F-box/RNI-like superfamily protein					Up
AT3G59370	AT3G59370	Vacuolar calcium-binding protein-like protein					Up
AT3G59400	GUN4	protein GENOMES UNCOUPLED 4	GO:0009507,GO:0010019,GO:0015995,GO:0019899,GO:0031969,GO:0043085,GO:0046906	chloroplast|chloroplast-nucleus signaling pathway|chlorophyll biosynthetic process|enzyme binding|chloroplast membrane|positive regulation of catalytic activity|tetrapyrrole binding			Up
AT3G59440	AT3G59440	Calcium-binding EF-hand family protein	GO:0005509,GO:0012505	calcium ion binding|endomembrane system	path:ath04626	Plant-pathogen interaction	Down
AT3G59620	AT3G59620	Mannose-binding lectin superfamily protein	GO:0030246	carbohydrate binding			Down
AT3G59780	AT3G59780	Rhodanese/Cell cycle control phosphatase superfamily protein	GO:0005739,GO:0009507,GO:0009534,GO:0009535,GO:0009579,GO:0009704,GO:0016021,GO:0071277,GO:0090333	mitochondrion|chloroplast|chloroplast thylakoid|chloroplast thylakoid membrane|thylakoid|de-etiolation|integral component of membrane|cellular response to calcium ion|regulation of stomatal closure			Up
AT3G59880	AT3G59880	hypothetical protein					Down
AT3G59930	AT3G59930	defensin-like protein	GO:0005576,GO:0031640,GO:0050832	extracellular region|killing of cells of other organism|defense response to fungus			Down
AT3G60140	DIN2	Glycosyl hydrolase superfamily protein	GO:0005975,GO:0008422,GO:0009651,GO:0019762,GO:0102483	carbohydrate metabolic process|beta-glucosidase activity|response to salt stress|glucosinolate catabolic process|scopolin beta-glucosidase activity	path:ath00460,path:ath00500,path:ath00940	Cyanoamino acid metabolism|Starch and sucrose metabolism|Phenylpropanoid biosynthesis	Down
AT3G60160	ABCC9	multidrug resistance-associated protein 9	GO:0000325,GO:0005524,GO:0005774,GO:0008559,GO:0009506,GO:0009624,GO:0016020,GO:0016021,GO:0042626,GO:0055085	plant-type vacuole|ATP binding|vacuolar membrane|xenobiotic transmembrane transporting ATPase activity|plasmodesma|response to nematode|membrane|integral component of membrane|ATPase activity, coupled to transmembrane movement of substances|transmembrane transport			Down
AT3G60290	AT3G60290	2-oxoglutarate (2OG) and Fe(II)-dependent oxygenase superfamily protein	GO:0009813,GO:0031418,GO:0045486,GO:0046872,GO:0051213,GO:0071456,GO:0080167	flavonoid biosynthetic process|L-ascorbic acid binding|naringenin 3-dioxygenase activity|metal ion binding|dioxygenase activity|cellular response to hypoxia|response to karrikin			Up
AT3G60330	HA7	H[+]-ATPase 7	GO:0005524,GO:0005886,GO:0008553,GO:0016021,GO:0046872,GO:0051453,GO:0120029,GO:1902600	ATP binding|plasma membrane|proton-exporting ATPase activity, phosphorylative mechanism|integral component of membrane|metal ion binding|regulation of intracellular pH|proton export across plasma membrane|proton transmembrane transport	path:ath00190	Oxidative phosphorylation	Up
AT3G60390	HAT3	homeobox-leucine zipper protein 3	GO:0003700,GO:0005634,GO:0043565	DNA-binding transcription factor activity|nucleus|sequence-specific DNA binding			Up
AT3G60690	SAUR59	SAUR-like auxin-responsive protein family	GO:0005634,GO:0007275,GO:0009734,GO:0010029,GO:0040008,GO:1900057	nucleus|multicellular organism development|auxin-activated signaling pathway|regulation of seed germination|regulation of growth|positive regulation of leaf senescence	path:ath04075	Plant hormone signal transduction	Down
AT3G60920	AT3G60920	beige/BEACH domain protein	GO:0009506	plasmodesma			Down
AT3G60940	AT3G60940	Putative endonuclease or glycosyl hydrolase					Down
AT3G60961	AT3G60961	P-loop containing nucleoside triphosphate hydrolases superfamily protein	GO:0004127,GO:0005524,GO:0005634,GO:0005737,GO:0006207,GO:0006221,GO:0009041	cytidylate kinase activity|ATP binding|nucleus|cytoplasm|'de novo' pyrimidine nucleobase biosynthetic process|pyrimidine nucleotide biosynthetic process|uridylate kinase activity			Down
AT3G60966	AT3G60966	RING/U-box superfamily protein	GO:0008270,GO:0016021,GO:0016567,GO:0016740	zinc ion binding|integral component of membrane|protein ubiquitination|transferase activity			Down
AT3G60970	ABCC15	multidrug resistance-associated protein 15	GO:0000325,GO:0005524,GO:0005774,GO:0008559,GO:0009506,GO:0009624,GO:0016020,GO:0016021,GO:0042626,GO:0055085	plant-type vacuole|ATP binding|vacuolar membrane|xenobiotic transmembrane transporting ATPase activity|plasmodesma|response to nematode|membrane|integral component of membrane|ATPase activity, coupled to transmembrane movement of substances|transmembrane transport			Down
AT3G61190	BAP1	BON association protein 1	GO:0005543,GO:0005623,GO:0006952,GO:0009266,GO:0009408,GO:0009409,GO:0009611,GO:0009751,GO:0016020,GO:0019725,GO:0031348	phospholipid binding|cell|defense response|response to temperature stimulus|response to heat|response to cold|response to wounding|response to salicylic acid|membrane|cellular homeostasis|negative regulation of defense response			Down
AT3G61220	SDR1	NAD(P)-binding Rossmann-fold superfamily protein	GO:0005737,GO:0006952,GO:0047501,GO:0055114	cytoplasm|defense response|(+)-neomenthol dehydrogenase activity|oxidation-reduction process	path:ath00902	Monoterpenoid biosynthesis	Down
AT3G61260	AT3G61260	Remorin family protein	GO:0005773,GO:0005886,GO:0009506	vacuole|plasma membrane|plasmodesma			Up
AT3G61300	AT3G61300	C2 calcium/lipid-binding plant phosphoribosyltransferase family protein	GO:0005886,GO:0016021	plasma membrane|integral component of membrane			Up
AT3G61470	LHCA2	photosystem I light harvesting complex protein	GO:0009409,GO:0009416,GO:0009507,GO:0009522,GO:0009534,GO:0009535,GO:0009579,GO:0009644,GO:0009645,GO:0009768,GO:0009941,GO:0010287,GO:0016020,GO:0016021,GO:0016168,GO:0018298,GO:0019904,GO:0046872	response to cold|response to light stimulus|chloroplast|photosystem I|chloroplast thylakoid|chloroplast thylakoid membrane|thylakoid|response to high light intensity|response to low light intensity stimulus|photosynthesis, light harvesting in photosystem I|chloroplast envelope|plastoglobule|membrane|integral component of membrane|chlorophyll binding|protein-chromophore linkage|protein domain spec…	path:ath00196	Photosynthesis - antenna proteins	Up
AT3G61930	AT3G61930	hypothetical protein					Down
AT3G61950	AT3G61950	basic helix-loop-helix (bHLH) DNA-binding superfamily protein	GO:0003677,GO:0003700,GO:0005634,GO:0006355,GO:0046983	DNA binding|DNA-binding transcription factor activity|nucleus|regulation of transcription, DNA-templated|protein dimerization activity			Up
AT3G62040	AT3G62040	Haloacid dehalogenase-like hydrolase (HAD) superfamily protein	GO:0005634,GO:0005829,GO:0006206,GO:0008252,GO:0008253,GO:0009166	nucleus|cytosol|pyrimidine nucleobase metabolic process|nucleotidase activity|5'-nucleotidase activity|nucleotide catabolic process	path:ath00760	Nicotinate and nicotinamide metabolism	Up
AT3G62070	AT3G62070	hypothetical protein					Up
AT3G62100	IAA30	indole-3-acetic acid inducible 30	GO:0003700,GO:0005634,GO:0009630,GO:0009733,GO:0009734,GO:0010262,GO:0048364	DNA-binding transcription factor activity|nucleus|gravitropism|response to auxin|auxin-activated signaling pathway|somatic embryogenesis|root development	path:ath04075	Plant hormone signal transduction	Up
AT3G62160	AT3G62160	HXXXD-type acyl-transferase family protein	GO:0009809,GO:0016747	lignin biosynthetic process|transferase activity, transferring acyl groups other than amino-acyl groups			Up
AT3G62390	TBL6	TRICHOME BIREFRINGENCE-LIKE 6	GO:0005794,GO:0016021,GO:0016413	Golgi apparatus|integral component of membrane|O-acetyltransferase activity			Up
AT3G62410	CP12-2	CP12 domain-containing protein 2	GO:0005507,GO:0009416,GO:0009507,GO:0009570,GO:0009744,GO:0016151,GO:0018316,GO:0019253,GO:0019899,GO:0030674,GO:0032991,GO:0034605,GO:0044877,GO:0065003,GO:0070417,GO:0071454,GO:0080153,GO:0099080	copper ion binding|response to light stimulus|chloroplast|chloroplast stroma|response to sucrose|nickel cation binding|peptide cross-linking via L-cystine|reductive pentose-phosphate cycle|enzyme binding|protein binding, bridging|protein-containing complex|cellular response to heat|protein-containing complex binding|protein-containing complex assembly|cellular response to cold|cellular response t…			Up
AT3G62550	AT3G62550	Adenine nucleotide alpha hydrolases-like superfamily protein	GO:0005886,GO:0016208	plasma membrane|AMP binding			Up
AT3G62590	AT3G62590	alpha/beta-Hydrolases superfamily protein	GO:0002213,GO:0008970,GO:0009507,GO:0016042,GO:0031349,GO:0031969,GO:0047714,GO:0052739,GO:0052740,GO:0102549	defense response to insect|phospholipase A1 activity|chloroplast|lipid catabolic process|positive regulation of defense response|chloroplast membrane|galactolipase activity|phosphatidylserine 1-acylhydrolase activity|1-acyl-2-lysophosphatidylserine acylhydrolase activity|1-18:1-2-16:0-monogalactosyldiacylglycerol lipase activity			Down
AT3G62630	AT3G62630	stress response NST1-like protein (DUF1645)					Up
AT3G62740	BGLU7	beta glucosidase 7	GO:0005975,GO:0008422,GO:0102483	carbohydrate metabolic process|beta-glucosidase activity|scopolin beta-glucosidase activity	path:ath00460,path:ath00500,path:ath00940	Cyanoamino acid metabolism|Starch and sucrose metabolism|Phenylpropanoid biosynthesis	Up
AT3G62750	BGLU8	beta glucosidase 8	GO:0005773,GO:0005777,GO:0005975,GO:0008422,GO:0102483	vacuole|peroxisome|carbohydrate metabolic process|beta-glucosidase activity|scopolin beta-glucosidase activity	path:ath00460,path:ath00500,path:ath00940	Cyanoamino acid metabolism|Starch and sucrose metabolism|Phenylpropanoid biosynthesis	Up
AT3G62760	ATGSTF13	Glutathione S-transferase family protein	GO:0004364,GO:0005737,GO:0005829,GO:0006749,GO:0009407	glutathione transferase activity|cytoplasm|cytosol|glutathione metabolic process|toxin catabolic process	path:ath00480	Glutathione metabolism	Up
AT3G62950	AT3G62950	Thioredoxin superfamily protein	GO:0000122,GO:0005737,GO:0009055,GO:0015035,GO:0045454	negative regulation of transcription by RNA polymerase II|cytoplasm|electron transfer activity|protein disulfide oxidoreductase activity|cell redox homeostasis			Up
AT3G62990	AT3G62990	myelin transcription factor-like protein					Down
AT3G63050	AT3G63050	hypothetical protein					Down
AT3G63088	RTFL14	ROTUNDIFOLIA like 14					Up
AT3G63093	AT3G63093	hypothetical protein					Down
AT3G63110	IPT3	isopentenyltransferase 3	GO:0005524,GO:0005634,GO:0005739,GO:0006400,GO:0009507,GO:0009536,GO:0009691,GO:0009733,GO:0009735,GO:0009824,GO:0031965,GO:0052381,GO:0052622,GO:0052623	ATP binding|nucleus|mitochondrion|tRNA modification|chloroplast|plastid|cytokinin biosynthetic process|response to auxin|response to cytokinin|AMP dimethylallyltransferase activity|nuclear membrane|tRNA dimethylallyltransferase activity|ATP dimethylallyltransferase activity|ADP dimethylallyltransferase activity	path:ath00908	Zeatin biosynthesis	Down
AT3G63140	CSP41A	chloroplast stem-loop binding protein of 41 kDa	GO:0003824,GO:0005840,GO:0006364,GO:0007623,GO:0008266,GO:0009507,GO:0009534,GO:0009570,GO:0009579,GO:0009658,GO:0009735,GO:0009941,GO:0010287,GO:0010319,GO:0019843,GO:0032544,GO:0045727,GO:0045893,GO:0048046,GO:0050662	catalytic activity|ribosome|rRNA processing|circadian rhythm|poly(U) RNA binding|chloroplast|chloroplast thylakoid|chloroplast stroma|thylakoid|chloroplast organization|response to cytokinin|chloroplast envelope|plastoglobule|stromule|rRNA binding|plastid translation|positive regulation of translation|positive regulation of transcription, DNA-templated|apoplast|coenzyme binding			Up
AT3G63240	AT3G63240	DNAse I-like superfamily protein	GO:0004439,GO:0034485,GO:0046856	phosphatidylinositol-4,5-bisphosphate 5-phosphatase activity|phosphatidylinositol-3,4,5-trisphosphate 5-phosphatase activity|phosphatidylinositol dephosphorylation			Up
AT3G63430	TRM5	zinc finger CCCH domain protein					Up
AT3G63440	CKX6	cytokinin oxidase/dehydrogenase 6	GO:0005615,GO:0009690,GO:0010103,GO:0019139,GO:0071949	extracellular space|cytokinin metabolic process|stomatal complex morphogenesis|cytokinin dehydrogenase activity|FAD binding	path:ath00908	Zeatin biosynthesis	Up
AT4G00080	UNE11	Plant invertase/pectin methylesterase inhibitor superfamily protein	GO:0004857,GO:0043086,GO:0046910,GO:0048046	enzyme inhibitor activity|negative regulation of catalytic activity|pectinesterase inhibitor activity|apoplast			Up
AT4G00360	CYP86A2	cytochrome P450, family 86, subfamily A, polypeptide 2	GO:0005506,GO:0006631,GO:0006952,GO:0016021,GO:0018685,GO:0020037,GO:0070330	iron ion binding|fatty acid metabolic process|defense response|integral component of membrane|alkane 1-monooxygenase activity|heme binding|aromatase activity	path:ath00073	Cutin, suberine and wax biosynthesis	Up
AT4G00390	A_IG005I10.6	DNA-binding storekeeper protein-related transcriptional regulator					Down
AT4G00400	GPAT8	glycerol-3-phosphate acyltransferase 8	GO:0004366,GO:0005783,GO:0010143,GO:0016020,GO:0016021,GO:0016024,GO:0016791,GO:0090447,GO:0102420	glycerol-3-phosphate O-acyltransferase activity|endoplasmic reticulum|cutin biosynthetic process|membrane|integral component of membrane|CDP-diacylglycerol biosynthetic process|phosphatase activity|glycerol-3-phosphate 2-O-acyltransferase activity|sn-1-glycerol-3-phosphate C16:0-DCA-CoA acyl transferase activity	path:ath00561,path:ath00564	Glycerolipid metabolism|Glycerophospholipid metabolism	Up
AT4G00670	F6N23.13	Remorin family protein					Down
AT4G00730	ANL2	Homeobox-leucine zipper family protein / lipid-binding START domain-containing protein	GO:0003700,GO:0005634,GO:0008289,GO:0009827,GO:0042335,GO:0043481,GO:0043565,GO:0048364,GO:0048765	DNA-binding transcription factor activity|nucleus|lipid binding|plant-type cell wall modification|cuticle development|anthocyanin accumulation in tissues in response to UV light|sequence-specific DNA binding|root development|root hair cell differentiation			Up
AT4G00910	A_TM018A10.3	aluminum activated malate transporter family protein	GO:0009705,GO:0015743,GO:0016021	plant-type vacuole membrane|malate transport|integral component of membrane			Up
AT4G01060	CPL3	CAPRICE-like MYB3	GO:0003677,GO:0003700,GO:0005634,GO:0009651,GO:0009737,GO:0009751,GO:0009753,GO:0010026,GO:0010228,GO:0048765	DNA binding|DNA-binding transcription factor activity|nucleus|response to salt stress|response to abscisic acid|response to salicylic acid|response to jasmonic acid|trichome differentiation|vegetative to reproductive phase transition of meristem|root hair cell differentiation			Down
AT4G01070	GT72B1	UDP-Glycosyltransferase superfamily protein	GO:0006805,GO:0008194,GO:0009636,GO:0009651,GO:0009809,GO:0035251,GO:0042178,GO:0043231,GO:0050505,GO:0080043,GO:0080044	xenobiotic metabolic process|UDP-glycosyltransferase activity|response to toxic substance|response to salt stress|lignin biosynthetic process|UDP-glucosyltransferase activity|xenobiotic catabolic process|intracellular membrane-bounded organelle|hydroquinone glucosyltransferase activity|quercetin 3-O-glucosyltransferase activity|quercetin 7-O-glucosyltransferase activity			Down
AT4G01080	TBL26	TRICHOME BIREFRINGENCE-LIKE 26	GO:0005794,GO:0016021,GO:0016413	Golgi apparatus|integral component of membrane|O-acetyltransferase activity			Down
AT4G01110	F2N1.3	late embryogenesis abundant hydroxyproline-rich glycoprotein family protein					Up
AT4G01150	CURT1A	CURVATURE THYLAKOID 1A-like protein	GO:0009507,GO:0009534,GO:0009535,GO:0009579,GO:0009941,GO:0010287,GO:0016021	chloroplast|chloroplast thylakoid|chloroplast thylakoid membrane|thylakoid|chloroplast envelope|plastoglobule|integral component of membrane			Up
AT4G01310	F2N1.5	Ribosomal L5P family protein	GO:0000027,GO:0003735,GO:0006412,GO:0009507,GO:0009570,GO:0009735,GO:0009941,GO:0016020,GO:0019843,GO:0022626	ribosomal large subunit assembly|structural constituent of ribosome|translation|chloroplast|chloroplast stroma|response to cytokinin|chloroplast envelope|membrane|rRNA binding|cytosolic ribosome	path:ath03010	Ribosome	Up
AT4G01330	F2N1.22	Protein kinase superfamily protein					Up
AT4G01335	AT4G01335	TATA box-binding protein associated factor RNA polymerase I subunit B-like protein	GO:0001164,GO:0001188,GO:0005668,GO:0009793,GO:0042790,GO:0046872,GO:0070860	RNA polymerase I CORE element sequence-specific DNA binding|RNA polymerase I preinitiation complex assembly|RNA polymerase transcription factor SL1 complex|embryo development ending in seed dormancy|nucleolar large rRNA transcription by RNA polymerase I|metal ion binding|RNA polymerase I core factor complex			Up
AT4G01380	F2N1.2	plastocyanin-like domain-containing protein	GO:0009055,GO:0046872	electron transfer activity|metal ion binding			Up
AT4G01420	CBL5	calcineurin B-like protein 5	GO:0005509,GO:0005634,GO:0005737,GO:0006970,GO:0009414,GO:0009651,GO:0019722	calcium ion binding|nucleus|cytoplasm|response to osmotic stress|response to water deprivation|response to salt stress|calcium-mediated signaling			Down
AT4G01430	UMAMIT29	nodulin MtN21 /EamA-like transporter family protein	GO:0005886,GO:0015186,GO:0016021,GO:0048316	plasma membrane|L-glutamine transmembrane transporter activity|integral component of membrane|seed development			Down
AT4G01460	F11O4.13	basic helix-loop-helix (bHLH) DNA-binding superfamily protein	GO:0003677,GO:0003700,GO:0005634,GO:0006355,GO:0046983	DNA binding|DNA-binding transcription factor activity|nucleus|regulation of transcription, DNA-templated|protein dimerization activity			Up
AT4G01480	PPa5	pyrophosphorylase 5	GO:0000287,GO:0004427,GO:0005737,GO:0006796,GO:0019915	magnesium ion binding|inorganic diphosphatase activity|cytoplasm|phosphate-containing compound metabolic process|lipid storage	path:ath00190	Oxidative phosphorylation	Down
AT4G01540	NTM1	NAC with transmembrane motif1	GO:0003677,GO:0003700,GO:0005634,GO:0005789,GO:0009736,GO:0009965,GO:0016021,GO:0031965,GO:0045893,GO:0051302	DNA binding|DNA-binding transcription factor activity|nucleus|endoplasmic reticulum membrane|cytokinin-activated signaling pathway|leaf morphogenesis|integral component of membrane|nuclear membrane|positive regulation of transcription, DNA-templated|regulation of cell division			Down
[truncated: 838 more rows]
