# Supplementary material for: Arthrospira promotes plant growth and soil properties under high salinity environments
Source: Front Plant Sci. 2023 Dec 5;14:1293958. doi: 10.3389/fpls.2023.1293958 (PMC10728656; doi:10.3389/fpls.2023.1293958)
Supplement: Supplementary file 1 [file DataSheet_1.zip › Supplementary Table S6.xlsx]

## Sheet: sheet1
Supplementary Table S6. Analysis of Alpha diversity indices without and with Arthrospira application under salt stress.
Treatment	Chao	Richness	ACE
200 mM NaCl	5766±1089	3555±876	6488±1807
200 mM NaCl + 30 g AP	6981±663	3761±563	7769±640
The data represent the mean ± standard deviation of three replicates. Student’s t-test indicates significant differences at P > 0.05.
